# Supplementary material for: Proteomic Mediators of Overall Cardiovascular Health on All-Cause Mortality
Source: Nutrients. 2023 Feb 3;15(3):781. doi: 10.3390/nu15030781 (PMC9921082; doi:10.3390/nu15030781)
Supplement: Supplementary file 1 [file nutrients-15-00781-s001.zip]

Archive with 1 entries (1 files):
- nutrients-2145190-supplementary.xlsx
