# Supplementary material for: Proteomic Mediators of Overall Cardiovascular Health on All-Cause Mortality
Source: Nutrients. 2023 Feb 3;15(3):781. doi: 10.3390/nu15030781 (PMC9921082; doi:10.3390/nu15030781)
Supplement: Supplementary file 1 [file nutrients-15-00781-s001.zip › nutrients-2145190-supplementary.xlsx]

## Sheet: TableS1
Table S1: Demographic and Clinical characteristic of InCHIANTI participants with and without proteomic data.
	No data on protein	Analystic sample	p
n	452	703
Age (years)	78.72 (8.40)	73.33 (6.24)	<0.001
Female (%)	274 (60.6)	381 (54.2)	0.037
Bagno a Ripoli (%)	214 (47.3)	369 (52.5)	0.1
Creatinine clearance (mL/minute)	70.37 (27.47)	77.82 (24.86)	<0.001
Overall Cardiovascular Health	7.52 (1.95)	7.61 (1.90)	0.502
BMI (kg/m2)	27.38 (4.31)	27.49 (4.03)	0.702
Fasting Glucose (mg/dL)	96.57 (29.46)	95.39 (24.28)	0.495
Total cholesterol (mg/dL)	54.74 (15.28)	56.27 (15.02)	0.125
Meditteranean diet score	4.05 (1.62)	4.52 (1.63)	<0.001
Systolic blood pressure (mmHg)	152.03 (19.77)	149.97 (19.29)	0.112
Diastolic blood pressure (mmHg)	84.16 (8.37)	83.97 (8.45)	0.728
Physical activity			<0.001
Low	171 (38.3)	107 (15.2)
Medium	168 (37.6)	317 (45.1)
High	108 (24.2)	279 (39.7)
ixfuma (%)			0.139
Never smoked	285 (63.1)	402 (57.2)
Former smoker	109 (24.1)	198 (28.2)
Current smoker	58 (12.8)	103 (14.7)

## Sheet: TableS2
Table S2: Association of plasma proteins with cardiovascular health.
SomaId	Target	EntrezGeneSymbol	UniProt	b	SE	p	FDR-p
SL000498	Leptin	LEP	P41159	-0.239884	0.0280644	7.91277e-17	1.02945e-13
SL001774	FABP	FABP3	P05413	-0.211622	0.0305406	9.65604e-12	6.28125e-09
SL001996	Angiopoietin-2	ANGPT2	O15123	-0.206103	0.0353934	8.83347e-09	3.07796e-06
SL003869	MIC-1	GDF15	Q99988	-0.188471	0.0324334	9.46338e-09	3.07796e-06
SL005171	IGFBP-4	IGFBP4	P22692	-0.211074	0.0369708	1.68378e-08	4.3812e-06
SL005168	Growth hormone receptor	GHR	P10912	-0.169425	0.032173	1.85893e-07	4.03078e-05
SL000466	IGFBP-2	IGFBP2	P18065	0.161415	0.0313634	3.45564e-07	6.42255e-05
SL004258	Adiponectin	ADIPOQ	Q15848	0.168564	0.0335801	6.57818e-07	0.000106978
SL000320	C5a	C5	P01031	-0.172936	0.0363492	2.3839e-06	0.000344605
SL012774	CREL1	CRELD1	Q96HD1	-0.175947	0.0373057	2.902e-06	0.000361369
SL005102	SHBG	SHBG	P04278	0.169966	0.0361205	3.05539e-06	0.000361369
SL005574	Aminoacylase-1	ACY1	Q03154	-0.16608	0.0355635	3.61952e-06	0.000392365
SL005231	UNC5H4	UNC5D	Q6UXZ4	0.157081	0.0337598	3.92063e-06	0.000392365
SL004668	Apo E3	APOE	P02649	-0.170212	0.037096	5.29914e-06	0.000486444
SL018887	QORL1	CRYZL1	O95825	-0.168617	0.0368466	5.6085e-06	0.000486444
SL001990	IL-1Ra	IL1RN	P18510	-0.16568	0.0365353	6.79466e-06	0.000552491
SL000522	MMP-12	MMP12	P39900	-0.139304	0.0327889	2.44477e-05	0.00187096
SL000277	Apo E2	APOE	P02649	-0.154809	0.0371547	3.482e-05	0.00247869
SL000276	Apo E	APOE	P02649	-0.153726	0.0369762	3.61992e-05	0.00247869
SL004782	TSG-6	TNFAIP6	P98066	0.150788	0.0366425	4.33575e-05	0.00282041
SL004477	calgranulin B	S100A9	P06702	-0.153569	0.0375949	4.92371e-05	0.00305036
SL000051	CRP	CRP	P02741	-0.150039	0.0375149	7.02934e-05	0.0040213
SL000565	Renin	REN	P00797	-0.145554	0.0364187	7.10913e-05	0.0040213
SL002525	C2	C2	P06681	-0.147439	0.037046	7.62152e-05	0.0041315
SL000134	Met	MET	P08581	0.146002	0.0368858	8.32659e-05	0.00433316
SL003328	Factor I	CFI	P05156	-0.138663	0.0354669	0.000101516	0.00507972
SL014070	SLIK5	SLITRK5	O94991	0.138692	0.0357941	0.000116867	0.00563128
SL010378	RET	RET	P07949	-0.136056	0.0355636	0.000142092	0.00660218
SL004400	Coagulation Factor IXab	F9	P00740	-0.141673	0.037173	0.000150587	0.00675566
SL005173	IL-10 Ra	IL10RA	Q13651	-0.13885	0.0365868	0.000160484	0.00695966
SL004152	IL-18 Ra	IL18R1	Q13478	-0.141936	0.0375883	0.000172949	0.00725826
SL004742	Afamin	AFM	P43652	-0.130915	0.0353364	0.000228406	0.0091746
SL007429	GPNMB	GPNMB	Q14956	-0.135052	0.0365017	0.000232715	0.0091746
SL000357	Coagulation Factor IX	F9	P00740	-0.13759	0.0373433	0.000247002	0.00920466
SL004458	Elafin	PI3	P19957	-0.123273	0.0334638	0.000247627	0.00920466
SL000415	Factor H	CFH	P08603	-0.131863	0.0368155	0.000365133	0.0131955
SL018946	UB2G2	UBE2G2	P60604	-0.127064	0.0357665	0.000407337	0.0143229
SL004146	IL-1 R4	IL1RL1	Q01638	-0.126438	0.0358977	0.000455981	0.0154438
SL004783	S100A12	S100A12	P80511	-0.132578	0.037807	0.000482985	0.0154438
SL004080	BMPR1A	BMPR1A	P36894	0.127664	0.0364501	0.000490579	0.0154438
SL009089	PGCB	BCAN	Q96GW7	0.128757	0.0368729	0.000509982	0.0154438
SL005789	Stanniocalcin-1	STC1	P52823	-0.126976	0.03639	0.000514786	0.0154438
SL000382	CK-MB	CKB CKM	P12277 P06732	0.124891	0.0358182	0.000519529	0.0154438
SL001766	HCG	CGA CGB	P01215,P01233	0.0940911	0.0269963	0.000522312	0.0154438
SL008591	TFF1	TFF1	P04155	0.12952	0.0373018	0.000548018	0.0158438
SL003522	ERP29	ERP29	P30040	-0.124561	0.0361212	0.000597904	0.0169103
SL008382	CYTD	CST5	P28325	0.124797	0.0364855	0.000661708	0.0183166
SL004466	Heparin cofactor II	SERPIND1	P05546	-0.120704	0.0357164	0.000766701	0.0207808
SL007206	TSP2	THBS2	P35442	-0.122894	0.0364313	0.000784126	0.0208193
SL004669	Apo E4	APOE	P02649	-0.124223	0.0371987	0.000884217	0.0230073
SL005208	Nogo Receptor	RTN4R	Q9BZR6	-0.125555	0.0376899	0.000910124	0.0232171
SL003994	BMP-1	BMP1	P13497	-0.119869	0.0361202	0.000951862	0.0234236
SL000006	PAI-1	SERPINE1	P05121	-0.120823	0.0364664	0.000969875	0.0234236
SL000573	SAP	APCS	P02743	-0.121057	0.0365446	0.000972234	0.0234236
SL005797	PIGR	PIGR	P01833	-0.124293	0.0375839	0.000991288	0.0234485
SL013872	LRP1B	LRP1B	Q9NZR2	-0.122335	0.0371436	0.00103946	0.0241093
SL001796	Myeloperoxidase	MPO	P05164	-0.123327	0.0374965	0.00105629	0.0241093
SL003764	NCAM-120	NCAM1	P13591	0.123294	0.0376659	0.00111521	0.0250152
SL003327	Factor D	CFD	P00746	-0.118132	0.0362537	0.00117492	0.0257568
SL000566	RBP	RBP4	P02753	-0.123217	0.0378738	0.00119592	0.0257568
SL000506	Luteinizing hormone	CGA LHB	P01215, P01229	0.098803	0.0303968	0.00120766	0.0257568
SL000524	MMP-3	MMP3	P08254	-0.119836	0.0371862	0.0013296	0.0279003
SL000383	CK-MM	CKM	P06732	0.116195	0.0361999	0.00138915	0.028687
SL009207	Dynactin subunit 2	DCTN2	Q13561	-0.118007	0.0370153	0.00149667	0.0304246
SL004016	CXCL16, soluble	CXCL16	Q9H2A7	-0.113058	0.0357351	0.00162536	0.0325321
SL007153	PERL	LPO	P22079	-0.119872	0.0379837	0.00166917	0.0329029
SL000456	iC3b	C3	P01024	-0.115127	0.0365474	0.00170211	0.0329747
SL008516	CYTT	CST2	P09228	0.113819	0.0361742	0.00172351	0.0329747
SL008380	CATZ	CTSZ	Q9UBR2	-0.115872	0.0368791	0.00174937	0.0329844
SL000526	MMP-8	MMP8	P22894	-0.116462	0.0372039	0.00181947	0.0337292
SL008835	ASGR1	ASGR1	P07306	-0.11673	0.0373316	0.00184071	0.0337292
SL014248	SEM6B	SEMA6B	Q9H3T3	-0.116462	0.0375412	0.00199849	0.0361116
SL003329	HCC-1	CCL14	Q16627	-0.107605	0.0347436	0.00203257	0.0362244
SL005218	Siglec-7	SIGLEC7	Q9Y286	-0.116016	0.0377426	0.00219599	0.0385485
SL000053	tPA	PLAT	P00750	-0.114609	0.0373284	0.00222224	0.0385485
SL000250	a2-Antiplasmin	SERPINF2	P08697	-0.104017	0.0339354	0.00226025	0.038692
SL013165	HMGN1	HMGN1	P05114	-0.115367	0.0376956	0.00229491	0.038775
SL004160	TrkB	NTRK2	Q16620	-0.109892	0.0361094	0.00242814	0.0405002
SL004865	Cadherin-6	CDH6	P55285	-0.108168	0.0356027	0.00246985	0.0406744
SL008574	OMD	OMD	Q99983	0.103472	0.0341522	0.00253847	0.0412818
SL010468	RGMB	RGMB	Q6NW40	0.106662	0.0352951	0.00260308	0.0418099
SL008810	NEGR1	NEGR1	Q7Z3B1	0.108306	0.035994	0.00271557	0.0430849
SL002662	Coagulation Factor XI	F11	P03951	-0.103858	0.0346009	0.00278218	0.0432384
SL001896	Clusterin	CLU	P10909	-0.112526	0.0375017	0.00279172	0.0432384
SL000414	Factor B	CFB	P00751	-0.10993	0.0367607	0.00288454	0.0441505
SL007151	GPDA	GPD1	P21695	-0.10708	0.0359304	0.002981	0.0450963
SL010471	Testican-2	SPOCK2	Q92563	-0.110721	0.0372677	0.00307131	0.0459284
SL011509	PYY	PYY	P10082	-0.111056	0.0374338	0.00311295	0.0460222
SL006448	HRG	HRG	P04196	-0.111229	0.0375407	0.00315196	0.0460753
SL010391	WFKN2	WFIKKN2	Q8TEU8	0.107504	0.0364422	0.0032845	0.0472182
SL019019	PIANP	PIANP	Q8IYJ0	0.0993013	0.0336805	0.00330274	0.0472182
SL003066	PEDF	SERPINF1	P36955	-0.111097	0.0377433	0.00335333	0.0474205
SL005572	Gelsolin	GSN	P06396	0.106995	0.0366714	0.00364033	0.0509255
SL001945	sE-Selectin	SELE	P16581	-0.108795	0.0373925	0.0037348	0.0516912
SL000344	Cathepsin D	CTSD	P07339	-0.109771	0.0380209	0.00400957	0.05491
SL000428	FSH	CGA FSHB	P01215, P01225	0.0636026	0.0220639	0.00406478	0.0550863
SL010456	CYTN	CST1	P01037	0.103995	0.0362919	0.00428875	0.0575223
SL000319	C5	C5	P01031	-0.107322	0.0375551	0.00439502	0.0583461
SL009948	PLXB2	PLXNB2	O15031	-0.107141	0.0377141	0.00463052	0.0608516
SL004714	LIF sR	LIFR	P42702	-0.106209	0.037466	0.00471888	0.0613927
SL009790	RUXF	SNRPF	P62306	-0.0994321	0.0354671	0.00519675	0.0669403
SL009324	FSTL3	FSTL3	O95633	-0.0932975	0.0334268	0.00539712	0.0688397
SL010464	LRIG3	LRIG3	Q6UXM1	-0.101613	0.0365998	0.00564659	0.0713225
SL000021	Insulin	INS	P01308	-0.10407	0.0375313	0.00570577	0.071377
SL007673	NET4	NTN4	Q9HB63	-0.102346	0.0370678	0.00591381	0.0732749
SL001998	TFPI	TFPI	P10646	-0.105248	0.0382121	0.00603559	0.0740783
SL006119	TFF3	TFF3	Q07654	-0.0877188	0.031977	0.00624151	0.0758898
SL004639	TrkC	NTRK3	Q16288	0.103252	0.0376929	0.00631506	0.0760731
SL000525	MMP-7	MMP7	P09237	-0.0992433	0.0362824	0.00639087	0.07628
SL017189	Kininogen, HMW	KNG1	P01042	-0.102901	0.0376699	0.00646187	0.0764263
SL000321	C5b, 6 Complex	C5 C6	P01031,P13671	-0.101508	0.0372453	0.00658405	0.0771437
SL008178	DERM	DPT	Q07507	-0.0951131	0.034936	0.00664112	0.0771437
SL000002	VEGF	VEGFA	P15692	-0.0976734	0.0360759	0.00694698	0.0799825
SL011499	PH	PPY	P01298	-0.100248	0.0371918	0.00719957	0.0821635
SL002731	Fas, soluble	FAS	P25445	-0.101357	0.0377298	0.0073968	0.0836803
SL008644	BST1	BST1	Q10588	-0.100116	0.0376146	0.00795872	0.0891019
SL005361	Apo D	APOD	P05090	-0.100371	0.0377439	0.008013	0.0891019
SL004337	FGF-19	FGF19	O95750	0.0993291	0.0376475	0.00851585	0.0936092
SL006522	LG3BP	LGALS3BP	Q08380	-0.0991892	0.0376209	0.00856225	0.0936092
SL003542	NG36	EHMT2	Q96KQ7	0.0954612	0.0368451	0.0097734	0.105242
SL007181	TYK2	TYK2	P29597	-0.0884619	0.0341502	0.00978809	0.105242
SL003334	EMAP-2	AIMP1	Q12904	-0.0869693	0.0339651	0.0106608	0.113686
SL003680	sRAGE	AGER	Q15109	0.0944968	0.0370069	0.0108767	0.114201
SL004515	PGRP-S	PGLYRP1	O75594	-0.0966337	0.037847	0.0108846	0.114201
SL004804	Nectin-like protein 1	CADM3	Q8N126	0.0907973	0.0358023	0.0114291	0.118955
SL002075	IFN-aA	IFNA2	P01563	-0.092586	0.036706	0.0118807	0.122673
SL004347	IL-22	IL22	Q9GZX6	-0.09027	0.0363038	0.0131339	0.134545
SL001992	TNF sR-I	TNFRSF1A	P19438	-0.0839011	0.0339785	0.0137799	0.14006
SL003182	Integrin aVb5	ITGAV ITGB5	P06756, P18084	0.091275	0.0374175	0.0149632	0.150908
SL000300	b-Endorphin	POMC	P01189	0.0893608	0.0369513	0.015849	0.157297
SL010470	Semaphorin 3E	SEMA3E	O15041	0.0898955	0.0372064	0.0159435	0.157297
SL014092	CDON	CDON	Q4KMG0	-0.0884255	0.0366038	0.0159594	0.157297
SL003184	sLeptin R	LEPR	P48357	0.0906267	0.0375954	0.0161856	0.158326
SL000314	C3b	C3	P01024	-0.077758	0.0324289	0.0167566	0.162689
SL000052	Troponin T	TNNT2	P45379	-0.084383	0.0353252	0.0171721	0.165489
SL000145	IL-1 sRII	IL1R2	P27930	-0.0895522	0.0378113	0.018138	0.172336
SL002823	sL-Selectin	SELL	P14151	0.0862808	0.0364327	0.0181476	0.172336
SL003739	DcR3	TNFRSF6B	O95407	-0.0882529	0.0373947	0.0185496	0.174877
SL003679	IGF-II receptor	IGF2R	P11717	-0.088888	0.0378337	0.0190811	0.178594
SL004673	Cathepsin S	CTSS	P25774	-0.0883426	0.0377117	0.0194331	0.180589
SL009213	Cathepsin A	CTSA	P10619	-0.0854413	0.0365219	0.0195934	0.180788
SL000017	vWF	VWF	P04275	-0.0873911	0.0374797	0.020001	0.182474
SL006777	FETUB	FETUB	Q9UGM5	-0.0818667	0.0351549	0.0201584	0.182474
SL001938	Activin A	INHBA	P08476	-0.0873084	0.0375031	0.020197	0.182474
SL007070	LDLR	LDLR	P01130	-0.0871916	0.0375335	0.020467	0.183638
SL006830	complement factor H-related 5	CFHR5	Q9BXR6	-0.0872421	0.0376087	0.020645	0.183967
SL004844	EphA5	EPHA5	P54756	0.0854106	0.0369741	0.0211823	0.18747
SL010458	Endocan	ESM1	Q9NQ30	0.0831966	0.0362915	0.0221781	0.194958
SL000164	Myoglobin	MB	P02144	0.0814065	0.0355956	0.0224964	0.196428
SL000323	C7	C7	P10643	-0.0839818	0.036886	0.0231026	0.200377
SL013490	BOC	BOC	Q9BWV1	0.0865712	0.0380779	0.0233003	0.200495
SL018548	alpha-1-antichymotrypsin complex	SERPINA3	P01011	-0.0845442	0.0372368	0.0234875	0.200495
SL005403	Lectin, mannose-binding 2	LMAN2	Q12907	-0.0820292	0.0361527	0.0235786	0.200495
SL004208	annexin I	ANXA1	P04083	-0.0837867	0.0370368	0.0239898	0.202667
SL004676	IGFBP-5	IGFBP5	P24593	-0.0850441	0.0377661	0.0246427	0.20684
SL003362	C3d	C3	P01024	-0.0836348	0.0374494	0.0258482	0.215568
SL005699	Apo L1	APOL1	O14791	-0.0812453	0.036524	0.0264401	0.219099
SL012707	PCSK9	PCSK9	Q8NBP7	-0.0821757	0.0370705	0.026964	0.222026
SL003183	IP-10	CXCL10	P02778	0.0817768	0.0369647	0.0272705	0.223138
SL002081	Cadherin-5	CDH5	P33151	0.0825136	0.0376677	0.0288145	0.23371
SL000074	p53	TP53	P04637	-0.0780761	0.0356898	0.0290312	0.23371
SL004352	IL-17F	IL17F	Q96PD4	-0.0801627	0.036663	0.029116	0.23371
SL005087	IGFBP-7	IGFBP7	Q16270	-0.0825686	0.0378026	0.0292811	0.23371
SL009045	ENPP7	ENPP7	Q6UWV6	-0.0816477	0.0377699	0.0309799	0.245761
SL000527	MMP-9	MMP9	P14780	-0.0810093	0.0376656	0.0318396	0.25105
SL004625	ADAMTS-4	ADAMTS4	O75173	-0.0803847	0.0374778	0.0323131	0.253249
SL005059	TGF-b R III	TGFBR3	Q03167	0.0777559	0.0363318	0.0326888	0.254107
SL006713	Collectin Kidney 1	COLEC11	Q9BWP8	-0.0803437	0.037584	0.0328879	0.254107
SL006694	CNDP1	CNDP1	Q96KN2	-0.0739029	0.034595	0.0330086	0.254107
SL007336	SET	SET	Q01105	-0.0783024	0.0369047	0.0342121	0.261824
SL012822	BSSP4	PRSS22	Q9GZN4	-0.076608	0.0361957	0.0346573	0.26318
SL002722	CD38	CD38	P28907	-0.0781517	0.0369523	0.034794	0.26318
SL016551	CK2-A2:B	CSNK2A2 CSNK2B	P19784 P67870	0.0704037	0.0335793	0.0363858	0.271961
SL018587	ISLR2	ISLR2	Q6UXK2	0.077969	0.0372391	0.0366445	0.271961
SL017328	MYPC1	MYBPC1	Q00872	0.0781867	0.0373721	0.0367906	0.271961
SL007327	OLR1	OLR1	P78380	-0.0790035	0.0377626	0.036791	0.271961
SL000440	Hemopexin	HPX	P02790	-0.0785327	0.037635	0.0372787	0.274009
SL000433	Glucagon	GCG	P01275	-0.0758743	0.0366872	0.0389954	0.285017
SL000038	MCP-1	CCL2	P13500	-0.0774067	0.0375415	0.0395902	0.287748
SL006914	Glucocorticoid receptor	NR3C1	P04150	-0.0772538	0.0376494	0.0405543	0.293117
SL000420	Ferritin	FTH1 FTL	P02794 P02792	-0.0748619	0.0366229	0.041316	0.294363
SL003919	kallikrein 14	KLK14	Q9P0G3	-0.0754516	0.0369283	0.0414112	0.294363
SL003201	VEGF sR2	KDR	P35968	-0.0742317	0.0363576	0.0415566	0.294363
SL004511	BPI	BPI	P17213	-0.0776252	0.0380336	0.0416317	0.294363
SL000497	Laminin	LAMA1 LAMB1 LAMC1	P25391, P07942, P11047	-0.0715865	0.0352695	0.0427668	0.299879
SL005214	Semaphorin-6A	SEMA6A	Q9H2E6	-0.0772813	0.0380944	0.0428728	0.299879
SL000509	Lymphotoxin b R	LTBR	P36941	-0.0773429	0.0381822	0.043186	0.300454
SL012881	GPC6	GPC6	Q9Y625	-0.0750525	0.0371411	0.0436932	0.302366
SL000640	Nidogen	NID1	P14543	-0.0735589	0.0366346	0.0450385	0.310027
SL000020	Apo B	APOB	P04114	-0.0760956	0.0383032	0.0473523	0.321066
SL006542	FCN2	FCN2	Q15485	-0.0740183	0.0372578	0.0473534	0.321066
SL003323	PARC	CCL18	P55774	-0.0729128	0.0367064	0.0473826	0.321066
SL008504	GNS	GNS	P15586	-0.0752043	0.0380541	0.0485247	0.327102
SL011498	PACAP-38	ADCYAP1	P18509	-0.0738504	0.03757	0.0497358	0.333538
SL005201	MIS	AMH	P03971	-0.0742708	0.037847	0.0501161	0.334365
SL010388	Trypsin 2	PRSS2	P07478	-0.0722794	0.0370144	0.0512524	0.340201
SL001888	SLPI	SLPI	P03973	-0.0682586	0.0351438	0.0525084	0.343709
SL003190	MIP-5	CCL15	Q16663	-0.0700463	0.0360729	0.0525659	0.343709
SL000406	Eotaxin	CCL11	P51671	-0.0729271	0.0375579	0.0525734	0.343709
SL000468	IgM	IGHM IGJ IGK@ IGL@	P01871	0.0715286	0.0370181	0.0537332	0.349047
SL003300	HCC-4	CCL16	O15467	-0.072762	0.0377148	0.0541066	0.349047
SL004855	contactin-1	CNTN1	Q12860	0.0695391	0.0360578	0.0541949	0.349047
SL000076	p27Kip1	CDKN1B	P46527	0.0689456	0.0358396	0.0547984	0.349607
SL000474	IL-16	IL16	Q14005	-0.0698651	0.0363389	0.054941	0.349607
SL019096	PIAS4	PIAS4	Q8N2W9	-0.0721204	0.0375711	0.0553231	0.349607
SL000039	IL-8	CXCL8	P10145	-0.0706235	0.036881	0.0559181	0.349607
SL010617	TPSB2	TPSB2	P20231	-0.0717544	0.0375184	0.0562202	0.349607
SL007674	LY9	LY9	Q9HBG7	0.0717908	0.0375373	0.0562218	0.349607
SL000462	IGFBP-1	IGFBP1	P08833	0.067616	0.0353831	0.0564193	0.349607
SL002705	Thrombospondin-1	THBS1	P07996	-0.0715512	0.0374444	0.0564316	0.349607
SL004869	Carbonic anhydrase XIII	CA13	Q8N1Q1	0.0625843	0.0329378	0.0578361	0.35661
SL004610	LRP8	LRP8	Q14114	0.0706224	0.0372309	0.0582614	0.357538
SL007804	BGN	BGN	P21810	-0.0717051	0.0379054	0.0589521	0.360078
SL003785	GAPDH, liver	GAPDH	P04406	-0.064986	0.0344018	0.0593027	0.360527
SL004140	Ephrin-A4	EFNA4	P52798	-0.0667187	0.0356294	0.061549	0.372272
SL004145	HVEM	TNFRSF14	Q92956	-0.069783	0.0373027	0.0618069	0.372272
SL000591	TIMP-1	TIMP1	P01033	-0.0679655	0.0364058	0.0623407	0.373757
SL008190	SPTA2	SPTAN1	Q13813	-0.069042	0.037077	0.0630096	0.376034
SL008967	SHPS1	SIRPA	P78324	-0.0697229	0.0376711	0.0646165	0.383863
SL005115	Spondin-1	SPON1	Q9HCB6	-0.0644343	0.0348553	0.0649378	0.384019
SL000613	uPA	PLAU	P00749	0.0692368	0.0375212	0.065423	0.385137
SL008099	CAPG	CAPG	P40121	-0.0602419	0.0327043	0.0658982	0.386109
SL005169	sICAM-5	ICAM5	Q9UMF0	-0.0690571	0.0375293	0.0661816	0.386109
SL007179	EPHB2	EPHB2	P29323	0.0623684	0.0339928	0.0669698	0.388963
SL004579	Macrophage mannose receptor	MRC1	P22897	-0.0673222	0.0367508	0.0673991	0.389716
SL004067	GX	PLA2G10	O15496	0.0669324	0.0366305	0.0680947	0.391996
SL001777	Cystatin C	CST3	P01034	-0.0618802	0.0339102	0.0684569	0.392346
SL000003	Angiogenin	ANG	P03950	-0.068793	0.0377706	0.0689853	0.39364
SL004858	GFRa-1	GFRA1	P56159	-0.0687038	0.0378038	0.0695907	0.39536
SL003193	6Ckine	CCL21	O00585	-0.0691788	0.0381807	0.0704365	0.398426
SL009216	dopa decarboxylase	DDC	P20711	0.066642	0.0368326	0.0708351	0.398946
SL006114	ROR1	ROR1	Q01973	0.0627883	0.0347709	0.071386	0.400316
SL005196	LSAMP	LSAMP	Q13449	0.0619205	0.0345672	0.0736794	0.409229
SL005158	DC-SIGNR	CLEC4M	Q9H2X3	-0.0656479	0.0366621	0.0737907	0.409229
SL004359	Neurotrophin-3	NTF3	P20783	0.0662429	0.0370239	0.0740206	0.409229
SL003167	BLC	CXCL13	O43927	-0.0647635	0.0362236	0.0742336	0.409229
SL000055	Cadherin E	CDH1	P12830	-0.0664641	0.0373208	0.0753678	0.413728
SL010450	CD48	CD48	P09326	0.0646408	0.036456	0.0766463	0.418978
SL005209	Notch-3	NOTCH3	Q9UM47	0.0643653	0.0364674	0.0780016	0.424603
SL000461	IgE	IGHE IGK@ IGL@	P01854	-0.0658721	0.0374466	0.0789999	0.428245
SL003060	bFGF-R	FGFR1	P11362	0.0629453	0.0358978	0.0799652	0.43034
SL010375	ASAH2	ASAH2	Q9NR71	-0.0638159	0.0364668	0.0805654	0.43034
SL004843	Ephrin-A2	EFNA2	O43921	-0.0634619	0.0362712	0.0806218	0.43034
SL010508	PAK3	PAK3	O75914	-0.0658853	0.0376671	0.0807094	0.43034
SL021043	GDF-11/8	GDF11 MSTN	O95390 O14793	0.061639	0.0355053	0.0829991	0.44069
SL008023	HPLN1	HAPLN1	P10915	-0.0653302	0.0376716	0.0833281	0.44069
SL008936	CHL1	CHL1	O00533	0.0649595	0.0375036	0.0837007	0.440869
SL004134	CD27	CD27	P26842	-0.0639634	0.0369776	0.0841135	0.441257
SL001797	Kallikrein 6	KLK6	Q92876	-0.0654054	0.0378643	0.0845485	0.441758
SL002542	K-ras	KRAS	P01116	-0.0645345	0.0374284	0.0851164	0.442946
SL004365	TWEAK	TNFSF12	O43508	0.0638295	0.0371819	0.0864849	0.448274
SL004354	IL-19	IL19	Q9UHD0	-0.064782	0.0378482	0.087412	0.451282
SL009412	DKK3	DKK3	Q9UBP4	0.0615205	0.0360147	0.0880446	0.452751
SL015728	GCKR	GCKR	Q14397	-0.0628277	0.036871	0.088833	0.455007
SL004357	Myostatin	MSTN	O14793	0.0613355	0.0360458	0.089278	0.455493
SL010516	SRCN1	SRC	P12931	0.0506985	0.0298339	0.089697	0.455843
SL005725	GRB2-related adapter protein 2	GRAP2	O75791	-0.0637759	0.0375758	0.090098	0.456099
SL016129	FAM107B	FAM107B	Q9H098	-0.0611409	0.0362293	0.0919374	0.462345
SL003848	Annexin V	ANXA5	P08758	0.0634369	0.0376017	0.0920426	0.462345
SL007806	IL22RA1	IL22RA1	Q8N6P7	-0.0613997	0.0364726	0.0927412	0.464062
SL004081	Bone proteoglycan II	DCN	P07585	-0.0621802	0.0369784	0.0931091	0.464118
SL010490	CAMK1D	CAMK1D	Q8IU85	-0.0610607	0.0363557	0.0934996	0.464286
SL000408	Epo	EPO	P01588	-0.0621537	0.0371225	0.0945255	0.467596
SL004149	IL-13 Ra1	IL13RA1	P78552	-0.0623038	0.0372955	0.095263	0.469459
SL001729	G-CSF	CSF3	P09919	-0.0624291	0.0375224	0.0966082	0.471376
SL009349	FSTL1	FSTL1	Q12841	-0.0604131	0.036325	0.0967383	0.471376
SL014028	ENTP5	ENTPD5	O75356	-0.0621045	0.0373421	0.096739	0.471376
SL007280	CATC	CTSC	P53634	-0.0613257	0.0369477	0.0974073	0.471666
SL006406	PLXC1	PLXNC1	O60486	-0.0627301	0.0378301	0.097728	0.471666
SL010513	PRKACA	PRKACA	P17612	0.0554447	0.0335009	0.0983706	0.471666
SL018900	FTCD	FTCD	O95954	-0.0608861	0.036796	0.0984385	0.471666
SL000572	SAA	SAA1	P0DJI8	-0.0619822	0.0374779	0.0986112	0.471666
SL000496	Lactoferrin	LTF	P02788	-0.0619858	0.037752	0.101059	0.481116
SL004720	Calcineurin B a	PPP3R1	P63098	-0.058839	0.0358635	0.101326	0.481116
SL000022	D-dimer	FGA FGB FGG	P02671 P02675 P02679	-0.062154	0.0379931	0.102309	0.484015
SL005152	TIG2	RARRES2	Q99969	-0.0602467	0.0369323	0.10329	0.486877
SL008177	C1QBP	C1QBP	Q07021	-0.057867	0.0355765	0.104287	0.486877
SL004805	Nectin-like protein 2	CADM1	Q9BY67	0.0607857	0.0373921	0.104485	0.486877
SL010619	TPSG1	TPSG1	Q9NRR2	0.0616373	0.0379262	0.10458	0.486877
SL008931	CD177	CD177	Q8N6Q3	-0.06174	0.0380126	0.104785	0.486877
SL016828	EGFRvIII	EGFR	P00533	-0.0601631	0.0371025	0.105359	0.487352
SL004661	Aggrecan	ACAN	P16112	0.0604894	0.0373336	0.105637	0.487352
SL007108	IRF1	IRF1	P10914	0.0615102	0.0380657	0.106576	0.48995
SL017289	PolyUbiquitin K48	UBB	P0CG47	-0.0608953	0.0377826	0.107477	0.490938
SL010463	GPC2	GPC2	Q8N158	0.0602434	0.0373853	0.107546	0.490938
SL004015	TAFI	CPB2	Q96IY4	-0.0603824	0.0375714	0.108479	0.492599
SL004908	Tropomyosin 2	TPM2	P07951	-0.0609082	0.0379955	0.109386	0.492599
SL004063	FGFR-3	FGFR3	P22607	-0.0592114	0.0369385	0.109397	0.492599
SL000403	Endostatin	COL18A1	P39060	-0.0580445	0.0362424	0.109706	0.492599
SL003340	YKL-40	CHI3L1	P36222	-0.0585805	0.0365872	0.109803	0.492599
SL000521	MMP-1	MMP1	P03956	-0.0580387	0.0364152	0.111434	0.496611
SL001791	Osteocalcin	BGLAP	P02818	0.0606595	0.0380901	0.111723	0.496611
SL000130	Cyclin B1	CCNB1	P14635	-0.0597534	0.0375337	0.111842	0.496611
SL005352	FABPE	FABP5	Q01469	-0.0590219	0.0374382	0.115366	0.510514
SL006910	Cathepsin V	CTSV	O60911	0.0572162	0.0363559	0.115997	0.511566
SL004366	TWEAKR	TNFRSF12A	Q9NP84	0.0587291	0.0377159	0.119893	0.526573
SL008588	SLAF5	CD84	Q9UIB8	0.0534176	0.0343343	0.120209	0.526573
SL004248	GDNF	GDNF	P39905	-0.0581004	0.0374944	0.121704	0.529153
SL004644	EDA	EDA	Q92838	0.0585591	0.0378152	0.121947	0.529153
SL000049	Protein S	PROS1	P07225	-0.0570796	0.0368674	0.122018	0.529153
SL003198	Tenascin	TNC	P24821	-0.057268	0.0372233	0.124381	0.537607
SL010455	Contactin-5	CNTN5	O94779	0.0565285	0.0368817	0.125805	0.541961
SL014069	PCSK7	PCSK7	Q16549	-0.0548883	0.0361086	0.128943	0.553645
SL005207	NKp46	NCR1	O76036	0.0558906	0.0368676	0.129982	0.555837
SL004136	Dtk	TYRO3	Q06418	0.0560975	0.0370357	0.130308	0.555837
SL003440	PAFAH	PLA2G7	Q13093	-0.0568244	0.0376468	0.131651	0.556802
SL003349	HIF-1a	HIF1A	Q16665	-0.0550084	0.0364491	0.131708	0.556802
SL004672	BCMA	TNFRSF17	Q02223	0.056024	0.0371329	0.131818	0.556802
SL011809	XTP3A	DCTPP1	Q9H773	0.056856	0.0377363	0.132354	0.557256
SL004939	PTP-1B	PTPN1	P18031	-0.0551965	0.0367461	0.133527	0.560383
SL005730	cGMP-stimulated PDE	PDE2A	O00408	-0.0517703	0.034529	0.134244	0.56158
SL011533	SGTA	SGTA	O43765	0.0475497	0.0318674	0.136123	0.567614
SL004355	LD78-beta	CCL3L1	P16619	-0.0559981	0.0375997	0.136856	0.567711
SL007385	IL24	IL24	Q13007	0.0515503	0.0346276	0.137019	0.567711
SL018629	RNF43	RNF43	Q68DV7	0.0556942	0.0374694	0.137632	0.568444
SL005174	IL-17B R	IL17RB	Q9NRM6	0.0559061	0.0378277	0.139885	0.574939
SL002517	TNF-a	TNF	P01375	-0.055244	0.0373988	0.140089	0.574939
SL000004	bFGF	FGF2	P09038	0.0543159	0.036935	0.141855	0.580358
SL004637	MSP R	MST1R	Q04912	-0.0546048	0.0372127	0.14273	0.582104
SL000546	PRL	PRL	P01236	0.0544785	0.0373822	0.145478	0.589546
SL001947	MIA	MIA	Q16674	0.0538457	0.0369807	0.145831	0.589546
SL014269	KI3L2	KIR3DL2	P43630	0.0553583	0.0380271	0.145914	0.589546
SL004910	aldolase A	ALDOA	P04075	0.0455389	0.0313418	0.14668	0.590806
SL013548	IL-34	IL34	Q6ZMJ4	-0.0543808	0.0376428	0.149009	0.596715
SL004260	resistin	RETN	Q9HD89	-0.0541676	0.0375262	0.149344	0.596715
SL014111	KIRR3	KIRREL3	Q8IZU9	0.0518609	0.0359441	0.149523	0.596715
SL007173	GRN	GRN	P28799	-0.0529242	0.0367377	0.150149	0.597381
SL003309	LBP	LBP	P18428	-0.0538046	0.0374761	0.151537	0.600424
SL005155	Cripto	TDGF1	P13385	0.0544396	0.0379666	0.152054	0.600424
SL006527	FBLN3	EFEMP1	Q12805	-0.0504971	0.0352378	0.152298	0.600424
SL000441	HGF	HGF	P14210	-0.0538604	0.0377071	0.153632	0.603252
SL008414	EphB6	EPHB6	O15197	0.0506278	0.035471	0.153943	0.603252
SL001890	GA733-1 protein	TACSTD2	P09758	-0.0502764	0.0352722	0.154495	0.603598
SL008158	H31	HIST1H3A	P68431	-0.0497546	0.0349971	0.155569	0.605975
SL004475	IFN-a/b R1	IFNAR1	P17181	0.0541085	0.0381405	0.15645	0.607585
SL014684	OAS1	OAS1	P00973	-0.0519946	0.0367953	0.158081	0.612093
SL016554	PDE9A	PDE9A	O76083	-0.0535477	0.03797	0.158915	0.612844
SL000507	Lymphotoxin a1/b2	LTA LTB	P01374, Q06643	0.0503659	0.0357725	0.159595	0.612844
SL007217	INGR2	IFNGR2	P38484	-0.0524003	0.0372256	0.159688	0.612844
SL001761	Troponin I	TNNI3	P19429	-0.0522863	0.0372896	0.161316	0.617273
SL003170	Eotaxin-3	CCL26	Q9Y258	-0.0504564	0.036095	0.162598	0.619611
SL007756	GDF2	GDF2	Q9UK05	0.0505794	0.0362145	0.16296	0.619611
SL003744	Galectin-3	LGALS3	P17931	-0.0495648	0.0355214	0.163356	0.619611
SL013570	DYRK3	DYRK3	O43781	-0.0508548	0.0367488	0.166851	0.629652
SL004331	CNTF	CNTF	P26441	-0.0508569	0.0367609	0.166972	0.629652
SL007642	ANGL4	ANGPTL4	Q9BY76	-0.0471818	0.0341739	0.167834	0.631077
SL010519	ZAP70	ZAP70	P43403	-0.0524602	0.0381051	0.169044	0.632281
SL008193	NID2	NID2	Q14112	-0.0507822	0.036902	0.169221	0.632281
SL005164	Galectin-2	LGALS2	P05162	0.0511412	0.0371966	0.169613	0.632281
SL003990	FGFR-2	FGFR2	P21802	-0.0516938	0.0376913	0.170662	0.632686
SL004868	Carbonic anhydrase VII	CA7	P43166	0.0507346	0.0369946	0.170694	0.632686
SL003341	Fibrinogen g-chain dimer	FGG	P02679	-0.0518985	0.0379223	0.171582	0.634172
SL005215	Siglec-3	CD33	P20138	0.0515126	0.0377665	0.173017	0.636427
SL003187	MDC	CCL22	O00626	-0.0500108	0.0367142	0.173587	0.636427
SL004862	PD-L2	PDCD1LG2	Q9BQ51	0.0496485	0.0364543	0.17366	0.636427
SL000248	a1-Antichymotrypsin	SERPINA3	P01011	-0.0514717	0.0379234	0.175141	0.639757
SL009400	CRDL1	CHRDL1	Q9BU40	0.0425209	0.0313585	0.175552	0.639757
SL004557	CD59	CD59	P13987	-0.0475026	0.0350797	0.176135	0.64009
SL000347	CBG	SERPINA6	P08185	-0.0480399	0.0355706	0.17728	0.642455
SL001995	Angiopoietin-1	ANGPT1	Q15389	-0.050217	0.0372537	0.178105	0.64365
SL000516	MCP-3	CCL7	P80098	-0.050067	0.0372573	0.179448	0.646707
SL018625	TLR4:MD-2 complex	TLR4 LY96	O00206 Q9Y6Y9	0.049804	0.0371898	0.180951	0.650323
SL005166	Galectin-7	LGALS7	P47929	-0.0453658	0.0341949	0.185049	0.66322
SL004588	IL-1 R AcP	IL1RAP	Q9NPH3	0.0491991	0.0372039	0.186464	0.665455
SL014188	CD244	CD244	Q9BZW8	0.0469775	0.0355672	0.187003	0.665455
SL003080	MIF	MIF	P14174	-0.042991	0.0325643	0.187207	0.665455
SL010384	Testican-1	SPOCK1	Q08629	-0.0448141	0.0340669	0.188785	0.668086
SL006698	transcription factor MLR1, isoform CRA_b	LCORL	Q8N3X6	-0.0479083	0.0364347	0.188974	0.668086
SL004650	sFRP-3	FRZB	Q92765	-0.0503971	0.0384176	0.190015	0.668574
SL000670	GSTA3	GSTA3	Q16772	-0.0497718	0.0379516	0.19014	0.668574
SL006108	CD5L	CD5L	O43866	0.0485042	0.0375461	0.196835	0.689055
SL019978	IFNA7	IFNA7	P01567	-0.0481737	0.0373324	0.197345	0.689055
SL012769	FAM3D	FAM3D	Q96BQ1	-0.0483302	0.037482	0.197679	0.689055
SL014009	HDGR2	HDGFRP2	Q7Z4V5	-0.0458352	0.0355791	0.198084	0.689055
SL007056	BMP10	BMP10	O95393	0.0478835	0.0372257	0.198766	0.689586
SL000455	c-Jun	JUN	P05412	-0.0471511	0.0368225	0.2008	0.694788
SL003220	C3adesArg	C3	P01024	-0.0485919	0.0380369	0.201854	0.696147
SL000322	C6	C6	P13671	-0.0477464	0.0374088	0.202262	0.696147
SL005793	Cyclophilin F	PPIF	P30405	0.042379	0.033272	0.20319	0.697493
SL000658	GAS1	GAS1	P54826	-0.0430776	0.0339451	0.204854	0.701357
SL011532	ETHE1	ETHE1	O95571	-0.0452147	0.0357398	0.206257	0.703258
SL007651	FGF23	FGF23	Q9GZV9	-0.0476377	0.0376743	0.206491	0.703258
SL004660	BSP	IBSP	P21815	0.0448057	0.0359501	0.213061	0.723741
SL000582	Survivin	BIRC5	O15392	-0.0446735	0.0359012	0.213793	0.724336
SL016128	TXD12	TXNDC12	O95881	0.0463015	0.0372875	0.214749	0.725686
SL014091	SORC2	SORCS2	Q96PQ0	-0.0453104	0.0366375	0.216613	0.730065
SL000139	EPI	EREG	O14944	0.0450289	0.036489	0.217604	0.730065
SL003520	calreticulin	CALR	P27797	-0.045683	0.0370335	0.217787	0.730065
SL011180	HXK1	HK1	P19367	-0.0456402	0.0370391	0.21829	0.730065
SL010496	CDK5/p35	CDK5 CDK5R1	Q00535 Q15078	-0.0461253	0.03752	0.219357	0.731753
SL006131	FABPL	FABP1	P07148	-0.0459697	0.0375404	0.221164	0.735643
SL001815	Mn SOD	SOD2	P04179	0.0457886	0.0374322	0.221654	0.735643
SL011768	NUDC3	NUDCD3	Q8IVD9	0.042348	0.0347512	0.223408	0.737304
SL008416	MRC2	MRC2	Q9UBG0	-0.046196	0.037916	0.223494	0.737304
SL000251	a2-HS-Glycoprotein	AHSG	P02765	-0.0452333	0.0371709	0.224056	0.737304
SL000324	C8	C8A C8B C8G	P07357,P07358,P07360	-0.0453574	0.0374145	0.225813	0.737304
SL007696	C1QR1	CD93	Q9NPY3	0.0452706	0.0373766	0.226229	0.737304
SL000272	Antithrombin III	SERPINC1	P01008	0.0449145	0.0372363	0.228151	0.737304
SL000451	HSP 70	HSPA1A	P0DMV8	-0.0444516	0.0368626	0.228278	0.737304
SL000009	ERBB2	ERBB2	P04626	0.0458968	0.0380802	0.228512	0.737304
SL010288	Carbonic anhydrase 6	CA6	P23280	0.0431859	0.0358435	0.228673	0.737304
SL003171	FGF-4	FGF4	P08620	0.0422224	0.0350622	0.228917	0.737304
SL004726	CD97	CD97	P48960	-0.0453865	0.0377911	0.230167	0.737304
SL006629	SIRT2	SIRT2	Q8IXJ6	0.043527	0.0362538	0.230307	0.737304
SL007100	LKHA4	LTA4H	P09960	0.0448796	0.0374085	0.230659	0.737304
SL009054	NRX1B	NRXN1	P58400	0.0441422	0.0368071	0.230831	0.737304
SL010503	MAPK2	MAPKAPK2	P49137	0.0375547	0.0313393	0.231198	0.737304
SL003710	Caspase-2	CASP2	P42575	0.0418817	0.0349517	0.231222	0.737304
SL010460	FCG2B	FCGR2B	P31994	0.044883	0.0375917	0.2329	0.740839
SL007869	PPIB	PPIB	P23284	-0.0432497	0.0362819	0.233652	0.741418
SL005491	OBCAM	OPCML	Q14982	-0.0426185	0.0358208	0.234544	0.742438
SL010927	IMB1	KPNB1	Q14974	0.0394221	0.0332521	0.236203	0.743255
SL004139	Ephrin-A3	EFNA3	P52797	-0.0445306	0.0376386	0.237172	0.743255
SL004118	TrATPase	ACP5	P13686	-0.0449298	0.0379882	0.237321	0.743255
SL000047	IGF-I	IGF1	P05019	-0.0417106	0.0353276	0.238135	0.743255
SL004362	SCGF-beta	CLEC11A	Q9Y240	-0.044663	0.0378565	0.238484	0.743255
SL013928	PPIE	PPIE	Q9UNP9	0.0381237	0.0323216	0.238597	0.743255
SL002684	CSF-1	CSF1	P09603	-0.0423346	0.0359071	0.238801	0.743255
SL011448	TNR4	TNFRSF4	P43489	-0.0441565	0.0375789	0.240386	0.7464
SL002702	PIM1	PIM1	P11309	-0.0434738	0.0371192	0.241924	0.749389
SL008709	DSC3	DSC3	Q14574	-0.0442501	0.0378292	0.242513	0.749428
SL010457	DLL4	DLL4	Q9NR61	0.042852	0.0367311	0.243756	0.751486
SL004008	Proteinase-3	PRTN3	P24158	-0.0443488	0.0381598	0.245557	0.755247
SL003863	kallikrein 5	KLK5	Q9Y337	0.0442451	0.0381526	0.246579	0.75629
SL000019	Apo A-I	APOA1	P02647	-0.042657	0.0368208	0.247059	0.75629
SL007274	EFNB2	EFNB2	P52799	0.041158	0.0357466	0.249972	0.761634
SL000306	BNP-32	NPPB	P16860	-0.0411393	0.0357307	0.249975	0.761634
SL006268	NSF1C	NSFL1C	Q9UNZ2	0.0405119	0.0352695	0.2511	0.763273
SL008904	LYVE1	LYVE1	Q9Y5Y7	0.0426325	0.0374578	0.255455	0.774702
SL000280	GOT1	GOT1	P17174	-0.0425417	0.0375621	0.257785	0.77995
SL006675	CKAP2	CKAP2	Q8WWK9	-0.039123	0.0347054	0.260012	0.782405
SL004864	Cadherin-12	CDH12	P55289	-0.0390593	0.0346709	0.260314	0.782405
SL004752	DRR1	FAM107A	O95990	-0.040413	0.0358931	0.260587	0.782405
SL011068	IL-17 RC	IL17RC	Q8NAC3	-0.0420521	0.0373815	0.261002	0.782405
SL003918	kallikrein 13	KLK13	Q9UKR3	-0.0419158	0.0374949	0.263996	0.789559
SL007502	ST4S6	CHST15	Q7LFX5	-0.0397194	0.0356488	0.265585	0.79249
SL000048	Protein C	PROC	P04070	-0.0400065	0.0360151	0.267029	0.793691
SL008122	DUS3	DUSP3	P51452	0.0366146	0.0330109	0.267742	0.793691
SL008113	ATPO	ATP5O	P48047	0.035527	0.0320355	0.267817	0.793691
SL004363	SCGF-alpha	CLEC11A	Q9Y240	-0.0417674	0.0377851	0.269372	0.796484
SL003916	kallikrein 12	KLK12	Q9UKR0	-0.0419392	0.0380894	0.271247	0.799511
SL017128	LRRK2	LRRK2	Q5S007	-0.0396056	0.0359983	0.271625	0.799511
SL003722	PKB beta	AKT2	P31751	0.034437	0.0313703	0.27269	0.800834
SL010467	RGMA	RGMA	Q96B86	0.0407063	0.0371777	0.273935	0.801763
SL010469	RGM-C	HFE2	Q6ZVN8	-0.0406155	0.0371182	0.274239	0.801763
SL003711	Caspase-3	CASP3	P42574	0.0359371	0.0329558	0.275886	0.803093
SL009202	JAML1	AMICA1	Q86YT9	-0.0409769	0.0376422	0.276716	0.803093
SL004751	HO-2	HMOX2	P30519	0.0387622	0.0356247	0.276942	0.803093
SL014228	SLAF6	SLAMF6	Q96DU3	0.0407522	0.0375371	0.278011	0.803093
SL005219	Siglec-9	SIGLEC9	Q9Y336	-0.0412525	0.0380188	0.278273	0.803093
SL007136	CEBPB	CEBPB	P17676	-0.0404719	0.0373322	0.278699	0.803093
SL004131	B7-2	CD86	P42081	0.0410415	0.0378825	0.279014	0.803093
SL000027	COX-2	PTGS2	P35354	0.0395008	0.0365665	0.280408	0.804632
SL001753	Sialoadhesin	SIGLEC1	Q9BZZ2	0.0407573	0.0377654	0.280867	0.804632
SL010390	URB	CCDC80	Q76M96	-0.0356963	0.0331885	0.282498	0.804632
SL011530	DLRB1	DYNLRB1	Q9NP97	0.0347561	0.0323231	0.282626	0.804632
SL005153	CNTFR alpha	CNTFR	P26992	0.0394606	0.0366994	0.282642	0.804632
SL004338	FGF-20	FGF20	Q9NP95	0.0393407	0.0367259	0.284454	0.807303
SL000007	ER	ESR1	P03372	-0.0384467	0.0359188	0.284821	0.807303
SL002688	Osteopontin	SPP1	P10451	0.0384467	0.0360245	0.286235	0.808077
SL008909	LGMN	LGMN	Q99538	-0.0385281	0.0362009	0.287569	0.808077
SL000346	Cathepsin H	CTSH	P09668	-0.0406945	0.0382542	0.287793	0.808077
SL010517	STK16	STK16	O75716	-0.0400214	0.0376337	0.28795	0.808077
SL000458	IFN-g R1	IFNGR1	P15260	0.0391243	0.036809	0.2882	0.808077
SL010515	RPS6KA3	RPS6KA3	P51812	0.0358372	0.0337651	0.28889	0.808272
SL000310	C1r	C1R	P00736	-0.0400875	0.0378846	0.290355	0.810628
SL004364	TACI	TNFRSF13B	O14836	-0.0382726	0.0363745	0.293083	0.814813
SL008703	CBPE	CPE	P16870	-0.0385282	0.0366676	0.293745	0.814813
SL000426	Fibronectin	FN1	P02751	-0.0392804	0.0373896	0.293821	0.814813
SL001726	GM-CSF	CSF2	P04141	-0.0393146	0.0374727	0.294475	0.814813
SL000532	ON	SPARC	P09486	-0.0381433	0.0365184	0.296618	0.814813
SL000586	Thrombin	F2	P00734	0.038475	0.036876	0.297142	0.814813
SL009341	BASI	BSG	P35613	-0.0374364	0.0359681	0.298322	0.814813
SL007310	RAC3	RAC3	P60763	0.0329672	0.0316756	0.29834	0.814813
SL012188	EP15R	EPS15L1	Q9UBC2	0.0350545	0.0337299	0.299041	0.814813
SL002763	Kallikrein 11	KLK11	Q9UBX7	0.0388378	0.0374415	0.29996	0.814813
SL005084	Periostin	POSTN	Q15063	-0.0359006	0.0347183	0.301471	0.814813
SL004128	Activin RIB	ACVR1B	P36896	-0.0380949	0.0369129	0.302421	0.814813
SL003310	VEGF121	VEGFA	P15692	-0.0382052	0.0371911	0.304652	0.814813
SL000483	IL-7	IL7	P13232	-0.0377787	0.0368518	0.305649	0.814813
SL003650	Alpha enolase	ENO1	P06733	0.0302512	0.0295126	0.305706	0.814813
SL000590	Thyroxine-Binding Globulin	SERPINA7	P05543	0.0370368	0.0361335	0.305721	0.814813
SL004924	eIF-4H	EIF4H	Q15056	0.0351601	0.034326	0.306051	0.814813
SL006921	PDK1	PDK1	Q15118	0.0365869	0.0357536	0.306519	0.814813
SL000448	HSP 27	HSPB1	P04792	0.0327226	0.0320545	0.307684	0.814813
SL005165	Galectin-4	LGALS4	P56470	-0.0354283	0.0347682	0.308562	0.814813
SL002756	hnRNP K	HNRNPK	P61978	-0.0386328	0.0379967	0.309634	0.814813
SL001728	PDGFRA	PDGFRA	P16234	0.0375604	0.0369463	0.309689	0.814813
SL003188	MIG	CXCL9	Q07325	0.0366952	0.0361123	0.309917	0.814813
SL002519	ERBB3	ERBB3	P21860	-0.0353984	0.0348933	0.310711	0.814813
SL005308	PSME3	PSME3	P61289	-0.0367722	0.0362711	0.311025	0.814813
SL005233	XEDAR	EDA2R	Q9HAV5	-0.0368576	0.0363703	0.311225	0.814813
SL002785	N-terminal pro-BNP	NPPB	P16860	-0.0339364	0.0334948	0.311323	0.814813
SL011073	XPNPEP1	XPNPEP1	Q9NQW7	0.0331466	0.032746	0.311777	0.814813
SL003192	Properdin	CFP	P27918	-0.0382025	0.0377506	0.311905	0.814813
SL003993	BMP-6	BMP6	P22004	0.0381243	0.0377192	0.312493	0.814813
SL002541	sRANKL	TNFSF11	O14788	-0.0378318	0.037463	0.312927	0.814813
SL002654	Epithelial cell kinase	EPHA2	P29317	-0.0344053	0.0340782	0.313039	0.814813
SL003322	VEGF sR3	FLT4	P35916	-0.0382548	0.0379225	0.31344	0.814813
SL016548	AMPK a1b1g1	PRKAA1 PRKAB1 PRKAG1	Q13131 Q9Y478 P54619	0.037533	0.0372078	0.313452	0.814813
SL008639	IDS	IDS	P22304	0.0382287	0.0379228	0.313775	0.814813
SL011616	IF4A3	EIF4A3	P38919	-0.0378114	0.0376445	0.315521	0.816729
SL004811	Transgelin-2	TAGLN2	P37802	0.0313061	0.0311879	0.315827	0.816729
SL004143	GFRa-2	GFRA2	O00451	0.0368358	0.0368481	0.31782	0.816729
SL003197	TECK	CCL25	O15444	-0.0377708	0.0378111	0.318174	0.816729
SL004467	protein Z inhibitor	SERPINA10	Q9UK55	-0.0364614	0.0365969	0.319452	0.816729
SL004605	40S ribosomal protein SA	RPSA	P08865	0.0368868	0.0370668	0.320015	0.816729
SL004148	IL-12 Rb1	IL12RB1	P42701	-0.0370708	0.0372547	0.320054	0.816729
SL005178	IL-1F7	IL37	Q9NZH6	-0.0356653	0.0358745	0.320487	0.816729
SL004060	Endothelin-converting enzyme 1	ECE1	P42892	-0.0365143	0.0367373	0.320603	0.816729
SL004120	Discoidin domain receptor 2	DDR2	Q16832	-0.0368465	0.0370857	0.320791	0.816729
SL005488	SPARCL1	SPARCL1	Q14515	-0.0364495	0.0367462	0.321579	0.817138
SL000424	Fibrinogen	FGA FGB FGG	P02671 P02675 P02679	-0.0375099	0.0380126	0.324096	0.818133
SL006915	IL-27	IL27 EBI3	Q8NEV9 Q14213	-0.0366164	0.0371376	0.324497	0.818133
SL003461	ACTH	POMC	P01189	0.03579	0.036332	0.324925	0.818133
SL000057	Thymidine kinase	TK1	P04183	-0.0365822	0.037156	0.325187	0.818133
SL004649	OX40 Ligand	TNFSF4	P23510	-0.0368966	0.0375163	0.325713	0.818133
SL000133	MIP-3a	CCL20	P78556	0.0363423	0.0370352	0.326794	0.818133
SL007237	MP2K4	MAP2K4	P45985	0.0373556	0.0380844	0.327001	0.818133
SL007361	LPPL	CLC	Q05315	-0.0358254	0.0365495	0.327336	0.818133
SL005392	Arylsulfatase A	ARSA	P15289	-0.0356079	0.0363603	0.32777	0.818133
SL000247	6-Phosphogluconate dehydrogenase	PGD	P52209	0.0312923	0.0320137	0.328678	0.818133
SL004332	EG-VEGF	PROK1	P58294	-0.0356556	0.0364933	0.328888	0.818133
SL007033	LTBP4	LTBP4	Q8N2S1	0.0346359	0.0355597	0.330386	0.82029
SL004845	EphB4	EPHB4	P54760	-0.0335859	0.0345644	0.331544	0.821343
SL004750	DEAD-box protein 19B	DDX19B	Q9UMR2	0.0311106	0.0320522	0.332073	0.821343
SL005217	Siglec-6	SIGLEC6	O43699	-0.0367756	0.0379572	0.332949	0.821948
SL005172	IGFBP-6	IGFBP6	P24592	-0.0344127	0.0358142	0.336953	0.824659
SL006397	NRP1	NRP1	O14786	0.0360321	0.037509	0.337074	0.824659
SL012108	PLCG1	PLCG1	P19174	-0.0342733	0.0357183	0.337619	0.824659
SL003930	HPG-	HPGD	P15428	-0.0347321	0.0362703	0.338603	0.824659
SL005179	IL-1F8	IL36B	Q9NZH7	0.0357933	0.0374701	0.339786	0.824659
SL012538	ARMEL	CDNF	Q49AH0	0.0349545	0.0367644	0.342053	0.824659
SL004635	CD30 Ligand	TNFSF8	P32971	0.0358411	0.0376975	0.34206	0.824659
SL004671	BAFF Receptor	TNFRSF13C	Q96RJ3	0.0331205	0.0348693	0.342521	0.824659
SL008522	SEM5A	SEMA5A	Q13591	-0.0353054	0.0372845	0.344011	0.824659
SL004899	HSP70 protein 8	HSPA8	P11142	-0.0319673	0.0337944	0.344511	0.824659
SL005508	Carbonic anhydrase 9	CA9	Q16790	-0.0351075	0.0371657	0.345181	0.824659
SL007272	HXK2	HK2	P52789	-0.0341511	0.0361652	0.345341	0.824659
SL010461	FCGR1	FCGR1A	P12314	0.0339555	0.0359657	0.345442	0.824659
SL003703	BFL1	BCL2A1	Q16548	-0.0347224	0.0368213	0.346013	0.824659
SL004183	P-Cadherin	CDH3	P22223	-0.0351199	0.0372893	0.346613	0.824659
SL004716	JNK2	MAPK9	P45984	-0.0350167	0.0371953	0.346817	0.824659
SL011211	IF4G2	EIF4G2	P78344	0.0308392	0.0327775	0.3471	0.824659
SL004353	IL-17D	IL17D	Q8TAD2	-0.0351421	0.0373646	0.347281	0.824659
SL019979	H2A3	HIST3H2A	Q7L7L0	-0.0354743	0.0377185	0.347289	0.824659
SL004739	ITI heavy chain H4	ITIH4	Q14624	-0.0345592	0.0368477	0.348624	0.824659
SL000460	IgD	IGHD IGK@ IGL@	P01880	-0.0357244	0.0380933	0.348665	0.824659
SL014048	CONA1	COL23A1	Q86Y22	0.0298808	0.0319321	0.349721	0.824659
SL004159	TRAIL R4	TNFRSF10D	Q9UBN6	-0.0344878	0.0368668	0.349873	0.824659
SL000493	LDH-H 1	LDHB	P07195	0.0309375	0.0331083	0.350404	0.824659
SL000668	CD36 ANTIGEN	CD36	P16671	-0.0305958	0.0327992	0.351235	0.824659
SL003704	BID	BID	P55957	0.031223	0.0334785	0.351335	0.824659
SL007223	BCL6	BCL6	P41182	0.0355082	0.0381083	0.351781	0.824659
SL008402	LYPD3	LYPD3	O95274	-0.0346928	0.0372449	0.351931	0.824659
SL004838	CD47	CD47	Q08722	0.0313228	0.033662	0.352429	0.824659
SL010520	AURKB	AURKB	Q96GD4	-0.0341684	0.0367826	0.353251	0.825098
SL005493	paraoxonase 1	PON1	P27169	0.0330021	0.0357153	0.355792	0.828352
SL004690	WISP-3	WISP3	O95389	0.0351925	0.0381316	0.356371	0.828352
SL007049	CYTF	CST7	O76096	-0.0348162	0.0377382	0.356554	0.828352
SL002522	Rb	RB1	P06400	-0.0330696	0.0360362	0.359109	0.828436
SL004438	Cystatin M	CST6	Q15828	-0.0306119	0.0334064	0.359801	0.828436
SL005688	14-3-3 protein zeta/delta	YWHAZ	P63104	0.0301842	0.0329468	0.359905	0.828436
SL004343	Flt3 ligand	FLT3LG	P49771	-0.0342718	0.0375452	0.361661	0.828436
SL000597	TNF-b	LTA	P01374	-0.0331419	0.0363659	0.362432	0.828436
SL014289	KI3S1	KIR3DS1	Q14943	-0.0333259	0.0365918	0.362746	0.828436
SL012148	PEX5	PEX5	P50542	-0.0345437	0.0379595	0.363132	0.828436
SL007631	SOST	SOST	Q9BQB4	-0.0280555	0.0308852	0.363992	0.828436
SL004154	NCAM-L1	L1CAM	P32004	0.0345828	0.038098	0.364334	0.828436
SL010492	CAMK2B	CAMK2B	Q13554	0.0309263	0.0340992	0.364747	0.828436
SL004915	NCC27	CLIC1	O00299	0.0278827	0.030789	0.365458	0.828436
SL010928	IMDH2	IMPDH2	P12268	-0.0300702	0.0332546	0.366179	0.828436
SL006911	CHK1	CHEK1	O14757	-0.0335129	0.0370905	0.366552	0.828436
SL004891	hnRNP A2/B1	HNRNPA2B1	P22626	-0.0301866	0.0334465	0.367086	0.828436
SL004137	EphA1	EPHA1	P21709	-0.0338713	0.0375784	0.367715	0.828436
SL000024	TF	F3	P13726	-0.0329958	0.0366314	0.368035	0.828436
SL007306	FAM3B	FAM3B	P58499	-0.0337277	0.0374741	0.368417	0.828436
SL000124	MMP-2	MMP2	P08253	0.0333324	0.0370608	0.368751	0.828436
SL000142	TS	TYMS	P04818	0.0347654	0.0386872	0.369164	0.828436
SL000268	Angiostatin	PLG	P00747	-0.0334899	0.0373279	0.369934	0.828436
SL004871	DR6	TNFRSF21	O75509	0.0325448	0.0363316	0.370685	0.828436
SL016928	SLAF7	SLAMF7	Q9NQ25	-0.0342399	0.0382506	0.371023	0.828436
SL003308	IL-4 sR	IL4R	P24394	0.0334906	0.0374305	0.371236	0.828436
SL000360	Coagulation Factor X	F10	P00742	-0.0323719	0.0362817	0.372576	0.82844
SL010374	METAP1	METAP1	P53582	0.0281714	0.0316169	0.373224	0.82844
SL005234	GDF-9	GDF9	O60383	0.0324701	0.0364708	0.373611	0.82844
SL000459	IgA	IGHA1 IGHA2	P01876 P01877	-0.0333105	0.0374921	0.374598	0.82844
SL003189	MIP-3b	CCL19	Q99731	-0.0332527	0.0375304	0.375913	0.82844
SL003738	B7	CD80	P33681	-0.032772	0.0370223	0.376358	0.82844
SL004921	NDP kinase B	NME2	P22392	0.0287854	0.0325312	0.37654	0.82844
SL003173	Gro-a	CXCL1	P09341	0.0308266	0.0348698	0.376976	0.82844
SL012457	NXPH1	NXPH1	P58417	-0.0332272	0.0376796	0.37817	0.82844
SL000396	Cytochrome c	CYCS	P99999	0.0316553	0.0359663	0.37909	0.82844
SL007356	NOTC2	NOTCH2	Q04721	0.0331346	0.0376628	0.37929	0.82844
SL010498	EPHA3	EPHA3	P29320	-0.0333321	0.0379266	0.379786	0.82844
SL004725	Hat1	HAT1	O14929	-0.0311985	0.035512	0.379958	0.82844
SL002561	PTHrP	PTHLH	P12272	-0.0312297	0.0355874	0.380493	0.82844
SL004556	DAF	CD55	P08174	0.0325522	0.0371176	0.38079	0.82844
SL000560	P-Selectin	SELP	P16109	-0.029805	0.034131	0.382825	0.830099
SL016549	AMPK a2b2g1	PRKAA2 PRKAB2 PRKAG1	P54646 O43741 P54619	0.0285125	0.0326511	0.382828	0.830099
SL016567	TAK1-TAB1	MAP3K7 TAB1	O43318 Q15750	-0.0307152	0.035321	0.384819	0.832896
SL008486	LEG9	LGALS9	O00182	-0.0324709	0.0374076	0.38568	0.832896
SL011405	PDE5A	PDE5A	O76074	0.0280357	0.0323275	0.386108	0.832896
SL006922	RAD51	RAD51	Q06609	-0.0329018	0.0379839	0.386679	0.832896
SL000678	Granulysin	GNLY	P22749	0.0326584	0.0378148	0.388082	0.833808
SL004829	S100A7	S100A7	P31151	0.0326784	0.0378765	0.388566	0.833808
SL005170	ICOS	ICOS	Q9Y6W8	0.0308083	0.0357435	0.389025	0.833808
SL004652	WIF-1	WIF1	Q9Y5W5	0.0323504	0.0375874	0.389717	0.833917
SL009768	CBX5	CBX5	P45973	-0.0320333	0.0372701	0.390368	0.833938
SL007620	IL-12 RB2	IL12RB2	Q99665	0.0323204	0.0376718	0.391218	0.834385
SL018256	CHKB	CHKB	Q9Y259	-0.0284648	0.0333875	0.394198	0.835742
SL005575	Fucosyltransferase 3	FUT3	P21217	0.0326428	0.038295	0.394285	0.835742
SL000481	IL-5	IL5	P05113	-0.0322317	0.0378363	0.39458	0.835742
SL003324	Coagulation Factor Xa	F10	P00742	-0.0310403	0.0364476	0.394707	0.835742
SL003674	BCL2-like 1 protein	BCL2L1	Q07817	0.0272912	0.0320699	0.395066	0.835742
SL004340	FGF-6	FGF6	P10767	0.0290464	0.0343888	0.398599	0.841759
SL000427	Fractalkine/CX3CL-1	CX3CL1	P78423	-0.031119	0.0368899	0.399205	0.841759
SL005157	DC-SIGN	CD209	Q9NNX6	0.0315775	0.0375437	0.400588	0.842118
SL004689	WISP-1	WISP1	O95388	-0.0295107	0.0350925	0.40067	0.842118
SL002539	OPG	TNFRSF11B	O00300	-0.0321471	0.0383396	0.402051	0.842184
SL006230	Lumican	LUM	P51884	-0.0308901	0.0368677	0.402396	0.842184
SL006998	PDPK1	PDPK1	O15530	0.0269755	0.0322126	0.402643	0.842184
SL006378	Esterase D	ESD	P10768	0.0279989	0.0335616	0.404424	0.844551
SL020171	HHLA2	HHLA2	Q9UM44	0.0315481	0.0380244	0.407006	0.848581
SL002762	CgA	CHGA	P10645	-0.0303557	0.036698	0.40842	0.850067
SL000309	C1q	C1QA C1QB C1QC	P02745 P02746 P02747	-0.031375	0.0379789	0.409025	0.850067
SL005256	Histone H1.2	HIST1H1C	P16403	-0.0307063	0.0373002	0.410666	0.852115
SL008609	FCG3B	FCGR3B	O75015	0.0304675	0.0371325	0.412208	0.853357
SL004351	IL-17E	IL25	Q9H293	-0.0303793	0.0370542	0.412576	0.853357
SL004469	amyloid precursor protein	APP	P05067	-0.0294404	0.0361466	0.415653	0.855612
SL004814	Coactosin-like protein	COTL1	Q14019	-0.0304265	0.0373896	0.416057	0.855612
SL011508	PACAP-27	ADCYAP1	P18509	0.030936	0.0380398	0.416353	0.855612
SL010454	Contactin-4	CNTN4	Q8IWV2	0.0292005	0.0359569	0.417014	0.855612
SL007022	HNRPQ	SYNCRIP	O60506	-0.0286288	0.0352599	0.417106	0.855612
SL004335	FGF-17	FGF17	O60258	-0.0294773	0.0364656	0.419162	0.855612
SL004591	G-CSF-R	CSF3R	Q99062	-0.0291656	0.0360909	0.419302	0.855612
SL014093	ENTP3	ENTPD3	O75355	-0.0288593	0.0357143	0.419332	0.855612
SL004866	Carbonic anhydrase I	CA1	P00915	-0.030494	0.0378571	0.420805	0.855612
SL000485	IL-9	IL9	P15248	0.0296938	0.0368648	0.420821	0.855612
SL019100	CHIP	STUB1	Q9UNE7	0.0265428	0.0329806	0.421209	0.855612
SL002508	IL-18 BPa	IL18BP	O95998	-0.0283817	0.0353579	0.422424	0.855612
SL005197	LIMP II	SCARB2	Q14108	-0.0296918	0.0369958	0.422497	0.855612
SL004760	PAFAH beta subunit	PAFAH1B2	P68402	0.0257706	0.0321754	0.423438	0.855612
SL008378	4EBP2	EIF4EBP2	Q13542	0.0292497	0.0365704	0.424089	0.855612
SL006544	BGH3	TGFBI	Q15582	-0.0296881	0.0371265	0.424189	0.855612
SL008466	3HAO	HAAO	P46952	0.0275755	0.0347904	0.428271	0.856026
SL000045	IGFBP-3	IGFBP3	P17936	-0.0269884	0.0340807	0.428691	0.856026
SL002093	Histone H2A.z	H2AFZ	P0C0S5	-0.0293209	0.0371195	0.429853	0.856026
SL004747	ApoM	APOM	O95445	0.029492	0.0373593	0.430138	0.856026
SL014268	OX2G	CD200	P41217	0.0290335	0.03678	0.430158	0.856026
SL004708	CTAP-III	PPBP	P02775	-0.0282471	0.0357937	0.430285	0.856026
SL006523	MFGM	MFGE8	Q08431	-0.026155	0.0331527	0.430424	0.856026
SL010372	Enterokinase	TMPRSS15	P98073	0.0291635	0.0370143	0.431027	0.856026
SL014470	BCAR3	BCAR3	O75815	-0.0281888	0.0357882	0.431168	0.856026
SL003176	I-309	CCL1	P22362	-0.0298709	0.0379484	0.431465	0.856026
SL007295	CAD15	CDH15	P55291	-0.0283037	0.036027	0.432357	0.856026
SL016553	PDE3A	PDE3A	Q14432	-0.0277562	0.0353597	0.432742	0.856026
SL000312	C3	C3	P01024	-0.0298198	0.0380087	0.432983	0.856026
SL000342	Catalase	CAT	P04040	-0.0286767	0.0366011	0.433606	0.856026
SL012754	ASM3A	SMPDL3A	Q92484	-0.0279925	0.035835	0.43498	0.857438
SL004984	14-3-3E	YWHAE	P62258	0.0286752	0.0367785	0.435849	0.857851
SL004457	Protease nexin I	SERPINE2	P07093	-0.028721	0.0368953	0.436571	0.857975
SL003658	Aflatoxin B1 aldehyde reductase	AKR7A2	O43488	0.0241077	0.0310222	0.437357	0.858223
SL001800	TNF sR-II	TNFRSF1B	P20333	-0.0264941	0.0341815	0.438544	0.858555
SL003191	NAP-2	PPBP	P02775	-0.0275558	0.0356157	0.439371	0.858555
SL000337	Calpain I	CAPN1 CAPNS1	P07384 P04632	0.0245331	0.0317384	0.439797	0.858555
SL003646	Tropomyosin 4	TPM4	P67936	0.0253471	0.0328196	0.440189	0.858555
SL004126	4-1BB	TNFRSF9	Q07011	0.028787	0.0373254	0.440826	0.858555
SL001717	IL-10	IL10	P22301	-0.0289687	0.0377671	0.443323	0.862127
SL001795	IL-1b	IL1B	P01584	-0.0273617	0.0357977	0.444924	0.863949
SL000070	Glypican 3	GPC3	P51654	0.0276074	0.036342	0.447719	0.868047
SL000551	PKC-A	PRKCA	P17252	0.0247246	0.0325939	0.448368	0.868047
SL005224	Thrombopoietin Receptor	MPL	P40238	0.0264429	0.0349132	0.449074	0.86812
SL007284	CRIS3	CRISP3	P54108	0.0281418	0.0372425	0.450123	0.868705
SL009791	hnRNP A/B	HNRNPAB	Q99729	-0.0250373	0.0332295	0.451424	0.868705
SL003717	Caspase-10	CASP10	Q92851	-0.02563	0.0340586	0.45199	0.868705
SL008728	NRX3B	NRXN3	Q9HDB5	0.0278245	0.0369795	0.452047	0.868705
SL003761	pTEN	PTEN	P60484	-0.0271234	0.0364179	0.456657	0.873324
SL004078	BMP-7	BMP7	P18075	0.0281223	0.0377734	0.456827	0.873324
SL011628	DBNL	DBNL	Q9UJU6	0.025383	0.0341266	0.457255	0.873324
SL000550	PCI	SERPINA5	P05154	-0.0275201	0.0370905	0.458354	0.873324
SL004853	B7-H2	ICOSLG	O75144	0.0244707	0.0330374	0.459127	0.873324
SL005227	ULBP-1	ULBP1	Q9BZM6	0.0278495	0.0377185	0.460552	0.873324
SL014208	CRTAM	CRTAM	O95727	0.0259532	0.035169	0.46079	0.873324
SL020172	RXFP1	RXFP1	Q9HBX9	-0.0274408	0.0371882	0.460832	0.873324
SL005177	IL-1F6	IL36A	Q9UHA7	-0.0277157	0.037586	0.461131	0.873324
SL014308	FGF-8A	FGF8	P55075	0.0253217	0.0343988	0.461904	0.873324
SL004367	DKK1	DKK1	O94907	-0.0263562	0.0358454	0.46242	0.873324
SL010368	IDUA	IDUA	P35475	-0.0272778	0.0371521	0.463061	0.873324
SL000581	SOD	SOD1	P00441	-0.0257822	0.0351241	0.463177	0.873324
SL002792	BARK1	ADRBK1	P25098	0.02316	0.0317379	0.465802	0.873336
SL000541	Plasminogen	PLG	P00747	-0.0272544	0.0374724	0.467276	0.873336
SL008421	ATS1	ADAMTS1	Q9UHI8	0.0260608	0.0358401	0.467386	0.873336
SL000449	HSP 40	DNAJB1	P25685	0.0244086	0.0336128	0.467979	0.873336
SL001997	IL-1 sRI	IL1R1	P14778	0.0274416	0.0377957	0.468053	0.873336
SL008916	DPP2	DPP7	Q9UHL4	-0.0260081	0.0358251	0.468102	0.873336
SL004346	IL-20	IL20	Q9NYY1	0.0248449	0.0342449	0.468386	0.873336
SL010612	Dkk-4	DKK4	Q9UBT3	0.0261468	0.0360756	0.468832	0.873336
SL005685	EF-1-beta	EEF1B2	P24534	0.0247993	0.0342468	0.469225	0.873336
SL007229	STAT6	STAT6	P42226	0.0241451	0.0335714	0.472249	0.876504
SL014209	KLRF1	KLRF1	Q9NZS2	-0.026332	0.036614	0.472275	0.876504
SL003332	MMP-17	MMP17	Q9ULZ9	-0.0258767	0.0361055	0.473802	0.877918
SL002782	Adrenomedullin	ADM	P35318	-0.0244156	0.0341119	0.474386	0.877918
SL004119	discoidin domain receptor 1	DDR1	Q08345	-0.0262454	0.0367274	0.475097	0.877985
SL000535	PDGF-AA	PDGFA	P04085	-0.0255425	0.0358187	0.476019	0.87844
SL008372	FLRT3	FLRT3	Q9NZU0	-0.0267391	0.0375745	0.476935	0.878884
SL017106	IFN10	IFNA10	P01566	-0.0266802	0.0375687	0.47784	0.879307
SL010500	LYNB	LYN	P07948	0.0237685	0.033613	0.479727	0.881345
SL008039	AK1A1	AKR1A1	P14550	0.0232086	0.0328643	0.480303	0.881345
SL004856	Desmoglein-1	DSG1	Q02413	-0.025727	0.0365045	0.481197	0.881742
SL003302	MPIF-1	CCL23	P55773	-0.0257353	0.036646	0.482747	0.881927
SL000589	TSH	CGA TSHB	P01215 P01222	-0.0266678	0.0380383	0.48349	0.881927
SL014129	H6ST1	HS6ST1	O60243	-0.0261412	0.037297	0.483605	0.881927
SL009328	CSH	CSH1 CSH2	P0DML2 P0DML3	0.023148	0.033057	0.484009	0.881927
SL004299	Livin B	BIRC7	Q96CA5	-0.0253228	0.0362486	0.485046	0.882581
SL003793	MEK1	MAP2K1	Q02750	-0.0234642	0.0336534	0.485891	0.882884
SL005202	MSP	MST1	P26927	-0.026187	0.0377808	0.48846	0.885634
SL017188	GSK-3 alpha/beta	GSK3A GSK3B	P49840 P49841	0.0215211	0.0310907	0.48904	0.885634
SL001731	NSE	ENO2	P09104	0.0217825	0.0314978	0.489447	0.885634
SL010610	CLC4K	CD207	Q9UJ71	-0.0256926	0.0373273	0.491492	0.888099
SL006088	Sphingosine kinase 1	SPHK1	Q9NYA1	0.0216143	0.0316113	0.494359	0.88959
SL000570	Secretin	SCT	P09683	-0.0253982	0.0371694	0.494641	0.88959
SL007680	ROBO2	ROBO2	Q9HCK4	-0.0250553	0.0366866	0.494862	0.88959
SL004875	IL-1Rrp2	IL1RL2	Q9HB29	0.0245936	0.0360263	0.495053	0.88959
SL010499	HCK	HCK	P08631	-0.025918	0.0380286	0.49576	0.889633
SL003849	FGF9	FGF9	P31371	0.0255023	0.0376125	0.497981	0.890943
SL005235	NANOG	NANOG	Q9H9S0	-0.0254469	0.0375363	0.498045	0.890943
SL011529	SBDS	SBDS	Q9Y3A5	0.0217445	0.0321125	0.498545	0.890943
SL007207	TSP4	THBS4	P35443	0.0248702	0.0369441	0.501054	0.8942
SL010349	FN1.3	FN1	P02751	-0.0253047	0.0376898	0.502191	0.895001
SL003179	Integrin a1b1	ITGA1 ITGB1	P56199, P05556	-0.0232423	0.0346765	0.502914	0.895062
SL007953	PDXK	PDXK	O00764	0.0243756	0.0364867	0.504311	0.895556
SL000617	ALT	GPT	P24298	-0.0225832	0.0339379	0.505997	0.895556
SL002086	Ficolin-3	FCN3	O75636	-0.0249264	0.0375014	0.506477	0.895556
SL000598	Tpo	THPO	P40225	-0.0232146	0.0349648	0.506946	0.895556
SL000517	MCP-4	CCL13	Q99616	0.0240959	0.0364359	0.508625	0.895556
SL001691	FGF7	FGF7	P21781	0.0222171	0.0336279	0.509038	0.895556
SL000345	Cathepsin G	CTSG	P08311	-0.0239106	0.0362394	0.509604	0.895556
SL004795	ERAB	HSD17B10	Q99714	0.0213701	0.0324449	0.510332	0.895556
SL010505	MATK	MATK	P42679	-0.0238995	0.0364463	0.512205	0.895556
SL011631	NACA	NACA	Q13765	0.0211542	0.0322795	0.512462	0.895556
SL008614	EFNB1	EFNB1	P98172	-0.0220309	0.0337225	0.51378	0.895556
SL000479	IL-3	IL3	P08700	-0.0239098	0.0367141	0.515106	0.895556
SL000271	Angiotensinogen	AGT	P01019	-0.0245409	0.037799	0.516393	0.895556
SL004329	BMP-14	GDF5	P43026	-0.0243426	0.0375051	0.51652	0.895556
SL000530	OSM	OSM	P13725	-0.0241775	0.0373072	0.517157	0.895556
SL016563	GHC2	SLC25A18	Q9H1K4	-0.0238914	0.0368738	0.51725	0.895556
SL004648	LIGHT	TNFSF14	O43557	-0.0232836	0.0360742	0.518858	0.895556
SL010501	MP2K2	MAP2K2	P36507	-0.0239008	0.0370507	0.519085	0.895556
SL001721	PECAM-1	PECAM1	P16284	-0.0229793	0.0356229	0.519095	0.895556
SL011808	CPNE1	CPNE1	Q99829	0.021132	0.0327768	0.519319	0.895556
SL017611	14-3-3	YWHAB,YWHAE,YWHAG,YWHAH,YWHAQ,YWHAZ,SFN	P31946, P62258, P61981, Q04917, P27348, P63104, P31947	0.0202348	0.031386	0.519328	0.895556
SL002704	PTN	PTN	P21246	-0.0184468	0.0286306	0.519593	0.895556
SL004876	Kallistatin	SERPINA4	P29622	-0.0240419	0.0373338	0.519807	0.895556
SL010502	MK08	MAPK8	P45983	0.0211323	0.0328488	0.520229	0.895556
SL009210	Corticotropin-lipotropin	POMC	P01189	0.0236895	0.0368389	0.5204	0.895556
SL008822	EMR2	ADGRE2	Q9UHX3	0.0244525	0.0381661	0.521938	0.896654
SL003303	CCL28	CCL28	Q9NRJ3	0.0229661	0.0358873	0.522416	0.896654
SL000633	Fas ligand, soluble	FASLG	P48023	0.0238347	0.0373845	0.523975	0.898145
SL004345	GDF-11	GDF11	O95390	0.0240532	0.0378108	0.524893	0.898165
SL004718	Karyopherin-a2	KPNA2	P52292	-0.0230515	0.0363294	0.525955	0.898165
SL007281	MK12	MAPK12	P53778	0.0211348	0.0333171	0.526058	0.898165
SL003800	Kallikrein 4	KLK4	Q9Y5K2	0.0229327	0.0365217	0.530264	0.903302
SL004852	B7-H1	CD274	Q9NZQ7	0.0241005	0.0383993	0.530456	0.903302
SL010504	MAPK5	MAPKAPK5	Q8IW41	0.0232746	0.0373314	0.533188	0.906085
SL010459	FCG2A	FCGR2A	P12318	0.0235685	0.0378302	0.533483	0.906085
SL005372	Sorting nexin 4	SNX4	O95219	0.0199644	0.0322113	0.535596	0.908488
SL008631	DSC2	DSC2	Q02487	-0.0209483	0.033948	0.53739	0.909758
SL012248	FAK1	PTK2	Q05397	-0.0225972	0.0366961	0.538234	0.909758
SL000137	BTC	BTC	P35070	-0.0221739	0.0360272	0.538443	0.909758
SL003915	kallikrein 8	KLK8	O60259	0.0227201	0.0370318	0.539728	0.910747
SL014229	CD83	CD83	Q01151	0.0231371	0.0378739	0.541467	0.912498
SL000553	PKC-B-II	PRKCB	P05771	0.0195396	0.0320901	0.542791	0.913015
SL005195	LAG-3	LAG3	P18627	0.0228754	0.0376862	0.544051	0.913015
SL010379	Semaphorin 3A	SEMA3A	Q14563	-0.0214713	0.0354002	0.544361	0.913015
SL004009	RAC1	RAC1	P63000	0.019195	0.0316645	0.544581	0.913015
SL014270	CLM6	CD300C	Q08708	-0.022035	0.0364768	0.545985	0.913461
SL000588	TMA	TPO	P07202	-0.0223974	0.037101	0.546251	0.913461
SL006512	HGFA	HGFAC	Q04756	0.0231001	0.0383562	0.547204	0.913881
SL008760	SLIK1	SLITRK1	Q96PX8	-0.0210654	0.0355623	0.553808	0.923723
SL004925	AGR2	AGR2	O95994	-0.0213659	0.0362168	0.555421	0.924843
SL000252	a2-Macroglobulin	A2M	P01023	0.0219552	0.0372612	0.555901	0.924843
SL001720	VCAM-1	VCAM1	P19320	-0.0219656	0.0373634	0.556795	0.925148
SL014288	MO2R1	CD200R1	Q8TD46	0.0217412	0.0372943	0.560108	0.92759
SL009431	HINT1	HINT1	P49773	0.0196626	0.0337435	0.560279	0.92759
SL008837	CD63	CD63	P08962	-0.0197325	0.0338743	0.560404	0.92759
SL004350	IL-17B	IL17B	Q9UHF5	-0.0212025	0.0365252	0.561773	0.928675
SL003326	I-TAC	CXCL11	O14625	0.0201022	0.0348781	0.564562	0.929557
SL004580	Macrophage scavenger receptor	MSR1	P21757	-0.0204281	0.0354872	0.56504	0.929557
SL010462	FCN1	FCN1	O00602	-0.0218312	0.0379773	0.56558	0.929557
SL003043	TIMP-3	TIMP3	P35625	-0.0207478	0.0362124	0.566865	0.929557
SL002646	MMP-14	MMP14	P50281	-0.0218056	0.0381189	0.56748	0.929557
SL000316	C4	C4A C4B	P0C0L4, P0C0L5	-0.0212463	0.0371613	0.567689	0.929557
SL000064	Kallikrein 7	KLK7	P49862	0.0217741	0.0381173	0.568022	0.929557
SL013969	KYNU	KYNU	Q16719	-0.0197564	0.0345936	0.568116	0.929557
SL004654	Granzyme H	GZMH	P20718	0.021172	0.0371318	0.568737	0.929557
SL004068	Granzyme B	GZMB	P10144	0.0213288	0.0375162	0.569864	0.929614
SL006917	LYN	LYN	P07948	0.018904	0.0333374	0.570862	0.929614
SL007752	DAPK2	DAPK2	Q9UIK4	-0.0196486	0.0347048	0.571465	0.929614
SL010509	PAK6	PAK6	Q9NQU5	-0.018437	0.0325943	0.571812	0.929614
SL008102	MDHC	MDH1	P40925	0.0183917	0.0325593	0.572345	0.929614
SL008611	ASAHL	NAAA	Q02083	0.0215085	0.038179	0.573371	0.93012
SL006460	GP1BA	GP1BA	P07359	0.0207194	0.036957	0.575227	0.931864
SL000605	Ubiquitin+1	RPS27A	P62979	-0.0186331	0.0333552	0.576596	0.931864
SL003872	gp130, soluble	IL6ST	P40189	-0.0207882	0.0373544	0.57804	0.931864
SL004151	IL-15 Ra	IL15RA	Q13261	0.0204054	0.0366692	0.578068	0.931864
SL016557	HMGR	HMGCR	P04035	-0.0209281	0.0376694	0.578683	0.931864
SL011888	SMOC1	SMOC1	Q9H4F8	-0.018417	0.0331549	0.578744	0.931864
SL000088	TGF-b2	TGFB2	P61812	0.0196271	0.0355589	0.581154	0.93306
SL000084	EGF	EGF	P01133	-0.0185089	0.0335715	0.581586	0.93306
SL007729	ARTS1	ERAP1	Q9NZ08	-0.0204389	0.0370839	0.581707	0.93306
SL004712	SDF-1	CXCL12	P48061	0.0203686	0.0371017	0.583187	0.93306
SL000442	HGH	GH1	P01241	0.0202654	0.0370756	0.584832	0.93306
SL010348	FN1.4	FN1	P02751	-0.0204852	0.0375124	0.585178	0.93306
SL004901	Protein disulfide-isomerase	P4HB	P07237	0.0207487	0.0380304	0.585529	0.93306
SL006528	SEPR	FAP	Q12884	0.0206941	0.038126	0.587455	0.93306
SL011629	AIP	AIP	O00170	-0.0171791	0.031732	0.588418	0.93306
SL004298	granzyme A	GZMA	P12544	-0.0201002	0.0372145	0.58929	0.93306
SL000343	Cathepsin B	CTSB	P07858	-0.0198485	0.0368278	0.590092	0.93306
SL004850	IL-17 sR	IL17RA	Q96F46	0.0204035	0.0379741	0.59123	0.93306
SL004820	Phosphoglycerate mutase 1	PGAM1	P18669	0.0183897	0.0342318	0.591294	0.93306
SL005263	RAP	LRPAP1	P30533	-0.0193765	0.0360789	0.591399	0.93306
SL011549	ARI3A	ARID3A	Q99856	0.0186205	0.0346982	0.591686	0.93306
SL008008	ARGI1	ARG1	P05089	0.0200868	0.0377877	0.595195	0.93306
SL005210	Nr-CAM	NRCAM	Q92823	0.0200946	0.0378789	0.595939	0.93306
SL003200	sTie-2	TEK	Q02763	-0.0195351	0.0368434	0.596129	0.93306
SL007547	TIMD3	HAVCR2	Q8TDQ0	-0.0185646	0.035021	0.596214	0.93306
SL006970	DLL1	DLL1	O00548	-0.0195813	0.0370981	0.597789	0.93306
SL000249	a1-Antitrypsin	SERPINA1	P01009	-0.0189738	0.0360132	0.598461	0.93306
SL004757	DRG-1	VTA1	Q9NP79	0.0167649	0.031856	0.598866	0.93306
SL011772	PESC	PES1	O00541	0.0194186	0.0369359	0.59924	0.93306
SL005236	NovH	NOV	P48745	-0.0189497	0.0360781	0.599584	0.93306
SL004645	HAI-1	SPINT1	O43278	0.019928	0.0379405	0.599584	0.93306
SL010524	WNK3	WNK3	Q9BYP7	-0.0183813	0.0349994	0.59962	0.93306
SL007560	STAB2	STAB2	Q8WWQ8	0.0176217	0.0336079	0.600214	0.93306
SL000437	Haptoglobin, Mixed Type	HP	P00738	-0.0199928	0.0381971	0.600856	0.93306
SL009629	MBD4	MBD4	O95243	-0.0189187	0.0361918	0.601326	0.93306
SL006916	LCK	LCK	P06239	-0.0190243	0.036419	0.601579	0.93306
SL005223	TCCR	IL27RA	Q6UWB1	0.0198141	0.0380424	0.602643	0.93306
SL003974	Activated Protein C	PROC	P04070	-0.019061	0.0366516	0.603188	0.93306
SL005188	IL-5 Ra	IL5RA	Q01344	-0.0194484	0.0374788	0.603984	0.93306
SL002506	suPAR	PLAUR	Q03405	0.0178029	0.0344349	0.60532	0.93306
SL010512	PIK3CA/PIK3R1	PIK3CA PIK3R1	P42336 P27986	0.018297	0.0354254	0.605674	0.93306
SL003104	Eotaxin-2	CCL24	O00175	-0.0192608	0.0373219	0.605969	0.93306
SL003186	Lymphotactin	XCL1	P47992	-0.0188045	0.0365136	0.606717	0.93306
SL000089	TGF-b3	TGFB3	P10600	-0.0188922	0.0367345	0.607212	0.93306
SL011769	AN32B	ANP32B	Q92688	-0.0185371	0.036105	0.607819	0.93306
SL004349	IFN-lambda 2	IFNL2	Q8IZJ0	0.0190296	0.0371543	0.608691	0.93306
SL007747	TBK1	TBK1	Q9UHD2	-0.01861	0.0363555	0.608891	0.93306
SL004209	annexin II	ANXA2	P07355	0.017994	0.0353276	0.610672	0.934514
SL000515	MCP-2	CCL8	P80075	-0.018495	0.036727	0.614717	0.934514
SL000450	HSP 60	HSPD1	P10809	0.0161891	0.0322842	0.616208	0.934514
SL000125	IL-1a	IL1A	P01583	0.0187212	0.0373865	0.616709	0.934514
SL017610	Gro-b/g	CXCL3 CXCL2	P19876 P19875	0.0163793	0.032757	0.617217	0.934514
SL003792	GRB2 adapter protein	GRB2	P62993	0.0162791	0.03257	0.617362	0.934514
SL004230	tau	MAPT	P10636	0.0183718	0.0368321	0.61808	0.934514
SL010488	ABL2	ABL2	P42684	-0.017789	0.0357467	0.618895	0.934514
SL000523	MMP-13	MMP13	P45452	0.0187715	0.0377587	0.619247	0.934514
SL005167	Galectin-8	LGALS8	O00214	0.0174859	0.0352256	0.619771	0.934514
SL010529	UFC1	UFC1	Q9Y3C8	0.0159874	0.032282	0.620585	0.934514
SL014113	NLGNX	NLGN4X	Q8N0W4	0.0179326	0.0363324	0.621766	0.934514
SL006805	MRCKB	CDC42BPB	Q9Y5S2	-0.0175038	0.0354969	0.622095	0.934514
SL007024	GREM1	GREM1	O60565	0.0176215	0.0358727	0.623424	0.934514
SL014096	LRRT1	LRRTM1	Q86UE6	-0.018237	0.0372901	0.624956	0.934514
SL005225	TrkA	NTRK1	P04629	-0.0171812	0.0354069	0.627652	0.934514
SL013988	CHST2	CHST2	Q9Y4C5	-0.0167197	0.0345296	0.628386	0.934514
SL010521	BTK	BTK	Q06187	0.015446	0.0319405	0.628831	0.934514
SL012740	ATS15	ADAMTS15	Q8TE58	-0.0167787	0.0347064	0.628932	0.934514
SL008773	CD109	CD109	Q6YHK3	0.0182496	0.0377812	0.629225	0.934514
SL018947	UBP25	USP25	Q9UHP3	-0.0181177	0.0376265	0.630303	0.934514
SL017614	PKB a/b/g	AKT1 AKT2 AKT3	P31749 P31751 Q9Y243	0.0155662	0.0324077	0.631147	0.934514
SL004482	Endoglin	ENG	P17813	0.0180345	0.0375775	0.63143	0.934514
SL003690	RANK	TNFRSF11A	Q9Y6Q6	-0.017537	0.0366753	0.632682	0.934514
SL002650	M2-PK	PKM2	P14618	0.0148985	0.0312409	0.633589	0.934514
SL010491	CAMK2A	CAMK2A	Q9UQM7	0.0159133	0.0334022	0.633928	0.934514
SL004827	S100A6	S100A6	P06703	-0.0168278	0.0353829	0.634515	0.934514
SL010381	Soggy-1	DKKL1	Q9UK85	-0.0167618	0.0353125	0.635171	0.934514
SL010528	UFM1	UFM1	P61960	0.0157699	0.033232	0.635264	0.934514
SL004125	IR	INSR	P06213	0.0179097	0.0377621	0.635451	0.934514
SL015046	AMGO2	AMIGO2	Q86SJ2	0.0178348	0.037613	0.635531	0.934514
SL004685	Persephin	PSPN	O60542	-0.0165194	0.0349246	0.63636	0.934514
SL004097	SMAD3	SMAD3	P84022	0.0146753	0.0312745	0.639043	0.934514
SL004920	Cofilin-1	CFL1	P23528	0.0157534	0.0335775	0.639098	0.934514
SL006480	TRY3	PRSS3	P35030	-0.0171762	0.0366675	0.639623	0.934514
SL004823	Cyclophilin A	PPIA	P62937	0.0150533	0.0322021	0.640314	0.934514
SL000358	Coagulation Factor VII	F7	P08709	-0.0172126	0.0368477	0.640555	0.934514
SL002071	Gastrin-releasing peptide	GRP	P07492	-0.0173117	0.0371237	0.64113	0.934514
SL004683	Noggin	NOG	Q13253	0.016517	0.0357146	0.643887	0.934514
SL000603	Trypsin	PRSS1	P07477	0.0171986	0.0371915	0.643914	0.934514
SL006372	YES	YES1	P07947	0.0148856	0.0322252	0.644281	0.934514
SL006892	ABL1	ABL1	P00519	0.0171483	0.0371542	0.644554	0.934514
SL004781	CSK	CSK	P41240	0.014702	0.0319366	0.645408	0.934514
SL000695	Lipocalin 2	LCN2	P80188	-0.0165096	0.0358798	0.645563	0.934514
SL005694	Peroxiredoxin-6	PRDX6	P30041	0.0145522	0.031669	0.646011	0.934514
SL011404	PDE4D	PDE4D	Q08499	-0.0171824	0.0374879	0.64685	0.934514
SL014983	H2B2E	HIST2H2BE	Q16778	-0.0170503	0.0372024	0.646872	0.934514
SL010373	FCAR	FCAR	P24071	-0.0169731	0.0370834	0.647311	0.934514
SL002505	ANP	NPPA	P01160	-0.0163465	0.0358445	0.648505	0.934514
SL000318	C4b	C4A C4B	P0C0L4 P0C0L5	0.016952	0.0371933	0.64869	0.934514
SL006992	MATN3	MATN3	O15232	-0.0169071	0.0371543	0.649215	0.934514
SL000339	carbonic anhydrase II	CA2	P00918	-0.0168734	0.0373536	0.651611	0.934514
SL000377	CK-BB	CKB	P12277	-0.0169618	0.0377031	0.65294	0.934514
SL005212	Prolactin Receptor	PRLR	P16471	0.0166743	0.0371479	0.653672	0.934514
SL006189	KIF23	KIF23	Q02241	0.0152447	0.034017	0.654184	0.934514
SL003196	TARC	CCL17	Q92583	-0.0158892	0.0355174	0.654751	0.934514
SL005258	PLK-1	PLK1	P53350	0.0168669	0.0377392	0.655063	0.934514
SL010510	PAK7	PAK7	Q9P286	0.0151784	0.0340527	0.655928	0.934514
SL000467	IgG	IGHG1 IGHG2 IGHG3 IGHG4 IGK@ IGL@	P01857	0.0169473	0.0381388	0.656923	0.934514
SL007888	Cystatin-S	CST4	P01036	-0.0165871	0.0373533	0.657137	0.934514
SL010613	IL-17 RD	IL17RD	Q8NFM7	-0.0165897	0.0373683	0.657217	0.934514
SL005261	TCPTP	PTPN2	P17706	-0.0165547	0.037331	0.657575	0.934514
SL014896	ANK2	ANK2	Q01484	0.0165845	0.0374765	0.658244	0.934514
SL005160	ESAM	ESAM	Q96AP7	0.0147791	0.0334166	0.658431	0.934514
SL004737	Tropomyosin 1 alpha chain	TPM1	P09493	0.0164928	0.0373392	0.658843	0.934514
SL004733	sLRP1	LRP1	Q07954	0.0164827	0.0373243	0.65891	0.934514
SL005703	Notch 1	NOTCH1	P46531	0.0165722	0.0377038	0.660411	0.934514
SL008157	UB2L3	UBE2L3	P68036	0.0144339	0.0329123	0.661118	0.934514
SL008085	3HIDH	HIBADH	P31937	-0.0165682	0.0379136	0.662249	0.934514
SL004723	HDAC8	HDAC8	Q9BY41	0.0144079	0.0329871	0.662412	0.934514
SL003305	IL-2 sRa	IL2RA	P01589	0.016115	0.0370245	0.663514	0.934514
SL012395	NET1	NTN1	O95631	0.0161719	0.037194	0.663844	0.934514
SL002706	CD23	FCER2	P06734	0.0162395	0.0373623	0.663951	0.934514
SL000480	IL-4	IL4	P05112	0.0150531	0.0346611	0.66421	0.934514
SL007640	CLC7A	CLEC7A	Q9BXN2	-0.0152643	0.0354109	0.666556	0.934514
SL004066	GIIE	PLA2G2E	Q9NZK7	-0.0161065	0.0373952	0.666813	0.934514
SL007266	PSD7	PSMD7	P51665	0.0148706	0.0345853	0.667351	0.934514
SL005204	NKG2D	KLRK1	P26718	0.0159916	0.0372937	0.668201	0.934514
SL006913	FYN	FYN	P06241	0.014158	0.033023	0.668252	0.934514
SL001999	MDM2	MDM2	Q00987	0.014471	0.0339047	0.669647	0.934514
SL003168	CTACK	CCL27	Q9Y4X3	0.0154941	0.0363309	0.669896	0.934514
SL002524	sCD4	CD4	P01730	-0.0153872	0.0363929	0.672567	0.934514
SL002602	Trefoil factor 2	TFF2	Q03403	0.0154776	0.0367123	0.673452	0.934514
SL005200	MICB	MICB	Q29980	-0.015969	0.0378918	0.673567	0.934514
SL008808	SKP1	SKP1	P63208	0.0140502	0.0333721	0.673874	0.934514
SL014130	CHST6	CHST6	Q9GZX3	-0.0156597	0.0373947	0.675516	0.934514
SL007122	IDE	IDE	P14735	0.0147292	0.0351837	0.675609	0.934514
SL004297	NEUREGULIN-1	NRG1	Q02297	-0.0157849	0.0377794	0.676211	0.934514
SL004821	S100A4	S100A4	P26447	0.0147921	0.0356949	0.678707	0.934514
SL008590	Olfactomedin-4	OLFM4	Q6UX06	0.0152363	0.0367785	0.678804	0.934514
SL000062	PSA	KLK3	P07288	-0.0086388	0.0208687	0.679031	0.934514
SL000537	PDGF-BB	PDGFB	P01127	-0.014655	0.0354335	0.6793	0.934514
SL004489	TLR4	TLR4	O00206	-0.0157759	0.0381517	0.679366	0.934514
SL006476	NMT1	NMT1	P30419	0.0130692	0.0317607	0.680841	0.934514
SL003655	Transketolase	TKT	P29401	0.0131574	0.0319909	0.68099	0.934514
SL001802	IFN-g	IFNG	P01579	0.01509	0.0367083	0.681142	0.934514
SL003041	PF-4	PF4	P02776	-0.0146837	0.0360058	0.683535	0.934514
SL004415	ACE2	ACE2	Q9BYF1	0.0143869	0.0352888	0.683626	0.934514
SL004301	Ku70	XRCC6	P12956	0.0147932	0.0363463	0.68413	0.934514
SL006610	ATS13	ADAMTS13	Q76LX8	-0.0145904	0.035966	0.685109	0.934514
SL004724	MOZ	KAT6A	Q92794	-0.01497	0.0369098	0.685173	0.934514
SL004815	14-3-3 protein beta/alpha	YWHAB	P31946	0.0128097	0.0316442	0.685747	0.934514
SL007373	PPID	PPID	Q08752	0.0129496	0.0321663	0.687379	0.934514
SL010495	CDK2/cyclin A	CDK2 CCNA2	P24941 P20248	0.0147465	0.0367878	0.688652	0.934514
SL007059	LY86	LY86	O95711	-0.0136039	0.0340626	0.689737	0.934514
SL001902	BCAM	BCAM	P50895	0.0151866	0.0380694	0.690077	0.934514
SL004144	GFRa-3	GFRA3	O60609	0.0142442	0.0358582	0.691316	0.934514
SL004070	Ubiquitin	RPS27A	P62979	-0.0142804	0.0360835	0.692406	0.934514
SL000836	Hemoglobin	HBA1 HBB	P69905, P68871	0.0146518	0.0370643	0.692737	0.934514
SL003685	PBEF	NAMPT	P43490	0.0150045	0.0380046	0.693106	0.934514
SL004636	Flt-3	FLT3	P36888	0.0122296	0.0311696	0.694914	0.934514
SL000545	Prekallikrein	KLKB1	P03952	-0.0138892	0.0354665	0.695462	0.934514
SL004180	CD30	TNFRSF8	P28908	0.0145168	0.0371384	0.696003	0.934514
SL005230	UNC5H3	UNC5C	O95185	-0.0138283	0.0353823	0.696046	0.934514
SL016969	CSRP3	CSRP3	P50461	0.0137799	0.0352605	0.696062	0.934514
SL004812	Triosephosphate isomerase	TPI1	P60174	0.0124277	0.031899	0.696956	0.934514
SL007871	Cytidylate kinase	CMPK1	P30085	-0.0137641	0.0353447	0.697083	0.934514
SL006920	MAPK14	MAPK14	Q16539	0.0123732	0.0317782	0.697127	0.934514
SL011202	SNAA	NAPA	P54920	0.0123883	0.0320843	0.699528	0.934514
SL004156	TRAIL R1	TNFRSF10A	O00220	-0.0141287	0.0366888	0.700285	0.934514
SL009628	ING1	ING1	Q9UK53	0.0121421	0.0316155	0.701054	0.934514
SL006924	ART	AGRP	O00253	0.0138966	0.0362115	0.701273	0.934514
SL009792	PUR8	ADSL	P30566	0.013441	0.0350868	0.701779	0.934514
SL003307	IL-2 sRg	IL2RG	P31785	0.0125837	0.0328572	0.70185	0.934514
SL002528	NPS-PLA2	PLA2G2A	P14555	0.0136837	0.0358966	0.703173	0.934514
SL001897	SPINT2	SPINT2	O43291	0.0128578	0.0337698	0.703506	0.934514
SL008094	PGM1	PGM1	P36871	-0.0141536	0.03726	0.704167	0.934514
SL010250	Stress-induced-phosphoprotein 1	STIP1	P31948	-0.0121097	0.0321061	0.706156	0.934514
SL004860	HTRA2	HTRA2	O43464	0.0122793	0.0326478	0.706947	0.934514
SL000540	Plasmin	PLG	P00747	0.0139312	0.0370654	0.70714	0.934514
SL005221	SREC-I	SCARF1	Q14162	-0.0127498	0.034188	0.709314	0.934514
SL005159	EPO-R	EPOR	P19235	-0.0127569	0.0342473	0.709638	0.934514
SL005687	eIF-5A-1	EIF5A	P63241	0.0120047	0.032325	0.71047	0.934514
SL008360	FLRT2	FLRT2	O43155	0.0131929	0.0356481	0.711431	0.934514
SL008331	PA2G4	PA2G4	Q9UQ80	0.0118851	0.0321598	0.711821	0.934514
SL008176	PSME1	PSME1	Q06323	-0.0121719	0.0331859	0.713896	0.934514
SL003753	DLC8	DYNLL1	P63167	0.0140604	0.0383806	0.714223	0.934514
SL004759	eIF-5	EIF5	P55010	-0.0124114	0.0339996	0.715189	0.934514
SL003172	GCP-2	CXCL6	P80162	-0.0125958	0.0345257	0.715354	0.934514
SL005764	sCD163	CD163	Q86VB7	-0.0134638	0.0369922	0.715996	0.934514
SL004356	LAG-1	CCL4L1	Q8NHW4	0.0135317	0.0375111	0.718405	0.934514
SL005679	TCTP	TPT1	P13693	0.0113922	0.0316987	0.719411	0.934514
SL004157	TRAIL R2	TNFRSF10B	O14763	0.0127706	0.035601	0.719919	0.934514
SL004326	TNFSF18	TNFSF18	Q9UNG2	-0.0133273	0.0372219	0.720416	0.934514
SL003304	IGF-I sR	IGF1R	P08069	0.013479	0.037725	0.720979	0.934514
SL004348	IFN-lambda 1	IFNL1	Q8IU54	0.0119944	0.033599	0.721211	0.934514
SL003672	SOD3	SOD3	P08294	0.0128565	0.0361483	0.722205	0.934514
SL000528	NADPH-P450 Oxidoreductase	POR	P16435	0.0121474	0.0341555	0.722212	0.934514
SL004687	TSLP	TSLP	Q969D9	-0.0124094	0.0349805	0.722883	0.934514
SL003301	Ck-b-8-1	CCL23	P55773	-0.013053	0.0368921	0.723584	0.934514
SL003199	sTie-1	TIE1	P35590	0.0134572	0.0380521	0.723706	0.934514
SL004536	LEAP-1	HAMP	P81172	-0.0131787	0.0372858	0.723858	0.934514
SL014294	EPHAA	EPHA10	Q5JZY3	0.0131195	0.0371944	0.7244	0.934514
SL002078	TGF-b R II	TGFBR2	P37173	0.0135441	0.0384242	0.724579	0.934514
SL015510	UCRP	ISG15	P05161	-0.0122124	0.034763	0.725466	0.934514
SL000384	CTLA-4	CTLA4	P16410	-0.0134063	0.0382052	0.72577	0.934514
SL000325	C9	C9	P02748	-0.0130449	0.0372025	0.725961	0.934514
SL004492	TLR2	TLR2	O60603	-0.0132896	0.0379232	0.726119	0.934514
SL003735	4-1BB ligand	TNFSF9	P41273	-0.0131758	0.0376592	0.726544	0.934514
SL003770	SARP-2	SFRP1	Q8N474	-0.0127979	0.0368586	0.728534	0.934514
SL013488	CLC1B	CLEC1B	Q9P126	0.0113913	0.032938	0.729568	0.934514
SL011588	RS3A	RPS3A	P61247	0.0127901	0.0370226	0.729847	0.934514
SL000313	C3a	C3	P01024	-0.0133217	0.0385855	0.730011	0.934514
SL014488	VAV	VAV1	P15498	0.011029	0.0320141	0.730571	0.934514
SL013989	RSPO2	RSPO2	Q6UXX9	-0.0118339	0.034712	0.73327	0.934514
SL008956	ARSB	ARSB	P15848	-0.0127815	0.0375204	0.733468	0.934514
SL012517	RSPO4	RSPO4	Q2I0M5	-0.0117449	0.03452	0.733783	0.934514
SL002644	ERBB1	EGFR	P00533	0.0115276	0.0340354	0.734943	0.934514
SL004642	ADAM 9	ADAM9	Q13443	-0.0127923	0.0378994	0.735819	0.934514
SL008143	UBE2N	UBE2N	P61088	0.0108565	0.0322246	0.736293	0.934514
SL006091	NCK1	NCK1	P16333	-0.0121232	0.0360152	0.73651	0.934514
SL000308	C1-Esterase Inhibitor	SERPING1	P05155	-0.0125399	0.0373683	0.737291	0.934514
SL004940	PTP-1C	PTPN6	P29350	0.0107655	0.0321003	0.737445	0.934514
SL005156	DAN	NBL1	P41271	0.0115063	0.0343266	0.737575	0.934514
SL007025	JAK2	JAK2	O60674	-0.0123391	0.0368389	0.737766	0.934514
SL003657	Calcineurin	PPP3CA PPP3R1	Q08209 P63098	0.0103215	0.0308582	0.738118	0.934514
SL014094	GP114	ADGRG5	Q8IZF4	-0.0122704	0.0367673	0.738684	0.934514
SL004704	COMMD7	COMMD7	Q86VX2	0.0115241	0.0345397	0.738746	0.934514
SL005266	a-Synuclein	SNCA	P37840	0.0110974	0.033287	0.738944	0.934514
SL011535	RBM39	RBM39	Q14498	-0.011998	0.0360157	0.739135	0.934514
SL003166	ALCAM	ALCAM	Q13740	0.011583	0.0350199	0.740931	0.934855
SL005675	ATP synthase beta chain	ATP5B	P06576	-0.0115033	0.0348267	0.741272	0.934855
SL011708	ARP19	ARPP19	P56211	0.0103168	0.0312709	0.741561	0.934855
SL005846	Moesin	MSN	P26038	0.0122379	0.0376627	0.74533	0.935702
SL010514	PTK6	PTK6	Q13882	-0.0124105	0.0382017	0.745379	0.935702
SL010973	PSA1	PSMA1	P25786	0.011484	0.035497	0.746398	0.935702
SL004914	PPase	PPA1	Q15181	0.0111081	0.034554	0.747951	0.935702
SL002755	PAPP-A	PAPPA	Q13219	-0.0116076	0.0362139	0.748664	0.935702
SL003951	BDNF	BDNF	P23560	-0.0114679	0.0357936	0.748768	0.935702
SL007531	BMPER	BMPER	Q8N8U9	-0.0117852	0.036898	0.749521	0.935702
SL003687	Nucleoside diphosphate kinase A	NME1	P15531	-0.0107633	0.0337072	0.749583	0.935702
SL011406	PDE7A	PDE7A	Q13946	-0.0116101	0.0363645	0.749619	0.935702
SL008865	PSA2	PSMA2	P25787	-0.011987	0.0375456	0.749622	0.935702
SL009951	WNT7A	WNT7A	O00755	-0.0118133	0.0370817	0.750144	0.935702
SL000087	IL-6	IL6	P05231	-0.0107881	0.0342276	0.752713	0.936887
SL003331	MMP-16	MMP16	P51512	0.0117271	0.0372522	0.753008	0.936887
SL000401	Elastase	ELANE	P08246	-0.0117265	0.0374304	0.754156	0.936887
SL007311	SNP25	SNAP25	P60880	-0.0117991	0.0376956	0.754367	0.936887
SL000645	MMP-10	MMP10	P09238	-0.0117713	0.0376587	0.754694	0.936887
SL014071	FLRT1	FLRT1	Q9NZU1	0.0102007	0.033076	0.757868	0.938358
SL003280	HMG-1	HMGB1	P09429	-0.0103698	0.0336691	0.758182	0.938358
SL002783	Cardiotrophin-1	CTF1	Q16619	-0.0106096	0.0346086	0.75927	0.938358
SL004182	GV	PLA2G5	P39877	0.0104953	0.0345232	0.761215	0.938358
SL000592	TIMP-2	TIMP2	P16035	0.0112894	0.0372322	0.761815	0.938358
SL003755	Mcl-1	MCL1	Q07820	-0.0110464	0.0365191	0.762374	0.938358
SL005430	SECTM1	SECTM1	Q8WVN6	-0.0109796	0.0364711	0.763466	0.938358
SL006197	DnaJ homolog	DNAJC19	Q96DA6	0.00994598	0.0330394	0.763479	0.938358
SL004327	BAFF	TNFSF13B	Q9Y275	0.0108846	0.0364036	0.765031	0.938358
SL000584	TGF-b1	TGFB1	P01137	0.0102906	0.0344274	0.765099	0.938358
SL014108	LRRT3	LRRTM3	Q86VH5	-0.0112927	0.0379291	0.765999	0.938358
SL004516	MBL	MBL2	P11226	-0.0111032	0.0373423	0.766299	0.938358
SL000542	gpIIbIIIa	ITGA2B ITGB3	P08514 P05106	0.00958876	0.032391	0.767294	0.938358
SL004296	Myokinase, human	AK1	P00568	0.00984191	0.0333106	0.767732	0.938358
SL004141	Ephrin-A5	EFNA5	P52803	-0.0104302	0.0353181	0.767837	0.938358
SL004851	ALK-1	ACVRL1	P37023	0.0106283	0.0360808	0.768412	0.938358
SL013240	CRK	CRK	P46108	0.00966125	0.0328084	0.768483	0.938358
SL017424	GI24	C10orf54	Q9H7M9	-0.00982436	0.0334187	0.768863	0.938358
SL005205	NKp30	NCR3	O14931	0.0109824	0.0375945	0.770277	0.93855
SL017529	KEAP1	KEAP1	Q14145	0.0108902	0.037478	0.771463	0.93855
SL004330	CD22	CD22	P20273	-0.0100237	0.0344983	0.771478	0.93855
SL009868	SSRP1	SSRP1	Q08945	0.010931	0.0377421	0.772191	0.93855
SL016566	DRAK2	STK17B	O94768	-0.00993361	0.034366	0.772627	0.93855
SL001737	STRATIFIN	SFN	P31947	-0.00992054	0.0344647	0.77355	0.938795
SL005190	ILT-2	LILRB1	Q8NHL6	-0.0107972	0.0379005	0.775819	0.940671
SL014292	SIG14	SIGLEC14	Q08ET2	0.0106599	0.0379077	0.778637	0.941133
SL008759	GPVI	GP6	Q9HCN6	0.00912259	0.0324688	0.77882	0.941133
SL004919	Peroxiredoxin-1	PRDX1	Q06830	-0.00947091	0.0338848	0.779942	0.941133
SL006918	MK01	MAPK1	P28482	0.00920504	0.0329938	0.780333	0.941133
SL011069	Marapsin	PRSS27	Q9BQR3	-0.00995891	0.0358737	0.781395	0.941133
SL003733	SMAC	DIABLO	Q9NR28	-0.00991819	0.0358227	0.781963	0.941133
SL006705	PFD5	PFDN5	Q99471	0.00966884	0.0352877	0.784166	0.941133
SL005193	JAM-B	JAM2	P57087	0.00957005	0.0350937	0.785165	0.941133
SL004768	AIF1	AIF1	P55008	-0.0091062	0.0335606	0.786213	0.941133
SL004589	Azurocidin	AZU1	P20160	0.0092338	0.0340665	0.786431	0.941133
SL011400	PDE1A	PDE1A	P54750	0.00943051	0.0350175	0.787772	0.941133
SL004765	MAPKAPK3	MAPKAPK3	Q16644	0.0086542	0.0321426	0.787822	0.941133
SL005189	IL-7 Ra	IL7R	P16871	0.0101831	0.0378956	0.788229	0.941133
SL002621	Midkine	MDK	P21741	0.00852461	0.0317418	0.788348	0.941133
SL012469	GPC5	GPC5	P78333	-0.00984552	0.0366892	0.78851	0.941133
SL005199	MICA	MICA	Q29983	-0.0101736	0.0379267	0.788591	0.941133
SL004269	ghrelin	GHRL	Q9UBU3	0.00989133	0.0370272	0.789443	0.941133
SL010449	Carbonic Anhydrase X	CA10	Q9NS85	-0.0100605	0.0377138	0.789735	0.941133
SL001973	Mammaglobin 2	SCGB2A1	O75556	-0.00932146	0.0349792	0.789944	0.941133
SL010518	TEC	TEC	P42680	0.00845779	0.0322347	0.793105	0.943034
SL001713	IL-17	IL17A	Q16552	-0.0099219	0.037824	0.793155	0.943034
SL008063	PPAC	ACP1	P24666	0.00899785	0.0344947	0.794287	0.943034
SL000011	AFP	AFP	P02771	0.00935188	0.0360026	0.795129	0.943034
SL004837	Activin AB	INHBA INHBB	P08476 P09529	0.00972933	0.0375043	0.795389	0.943034
SL000138	HB-EGF	HBEGF	Q99075	0.00932794	0.0362526	0.797021	0.943034
SL017290	PolyUbiquitin K63	UBC	P0CG48	-0.00891616	0.0347068	0.797332	0.943034
SL003648	Rab GDP dissociation inhibitor beta	GDI2	P50395	0.0082798	0.0322307	0.797338	0.943034
SL010371	CD39	ENTPD1	P49961	0.00937568	0.0370229	0.800157	0.944865
SL004626	ADAMTS-5	ADAMTS5	Q9UNA0	0.00886513	0.0352066	0.801268	0.944865
SL018921	HEMK2	N6AMT1	Q9Y5N5	-0.00786439	0.0312439	0.80134	0.944865
SL002565	c-Myc	MYC	P01106	0.00934849	0.0372999	0.802174	0.944865
SL018971	ZNRF3	ZNRF3	Q9ULT6	0.00947581	0.0379619	0.80296	0.944865
SL002922	sICAM-1	ICAM1	P05362	-0.00945141	0.0379373	0.803332	0.944865
SL011071	PDGF-CC	PDGFC	Q9NRA1	-0.00947049	0.0382617	0.80458	0.944865
SL000558	Prothrombin	F2	P00734	-0.00913938	0.0369466	0.804697	0.944865
SL005228	ULBP-2	ULBP2	Q9BZM5	0.00922114	0.0379181	0.807934	0.94781
SL000601	Transferrin	TF	P02787	-0.00914759	0.0379679	0.809681	0.948299
SL008623	CNTN2	CNTN2	Q02246	0.00890443	0.0371051	0.810417	0.948299
SL000398	Cytochrome P450 3A4	CYP3A4	P08684	-0.00759177	0.0317352	0.811004	0.948299
SL001943	IL-6 sRa	IL6R	P08887	0.00902564	0.0377825	0.811266	0.948299
SL000508	Lymphotoxin a2/b1	LTA LTB	P01374, Q06643	-0.00875161	0.0367869	0.812029	0.948339
SL010393	KREM2	KREMEN2	Q8NCW0	0.00775238	0.0333282	0.816135	0.948382
SL008945	TGM3	TGM3	Q08188	0.00876379	0.0376927	0.816213	0.948382
SL006803	ANGL3	ANGPTL3	Q9Y5C1	0.00841404	0.0361963	0.816253	0.948382
SL016555	PDE11	PDE11A	Q9HCR9	0.00727226	0.0314608	0.817264	0.948382
SL004771	Aurora kinase A	AURKA	O14965	-0.00871365	0.0380727	0.819039	0.948382
SL018509	RSPO3	RSPO3	Q9BXY4	0.00797398	0.0348572	0.819122	0.948382
SL013489	AMNLS	AMN	Q9BXJ7	0.00863677	0.0379055	0.81983	0.948382
SL007250	PK3CG	PIK3CG	P48736	-0.00812822	0.035701	0.819966	0.948382
SL004849	IL-1 sR9	IL1RAPL2	Q9NP60	-0.00857194	0.0376533	0.819982	0.948382
SL004646	Layilin	LAYN	Q6UX15	0.00794645	0.0349923	0.82042	0.948382
SL001718	IL-13	IL13	P35225	-0.00832533	0.0367233	0.82072	0.948382
SL000655	Keratin 18	KRT18	P05783	0.00786631	0.0347168	0.820813	0.948382
SL010466	MFRP	MFRP	Q9BY79	0.00800266	0.0354702	0.821566	0.948409
SL010328	MED-1	MED1	Q15648	-0.00847278	0.0377934	0.822678	0.948851
SL005161	FGF-12	FGF12	P61328	0.00781135	0.0355192	0.826	0.951564
SL004147	IL-10 Rb	IL10RB	Q08334	-0.00810829	0.036976	0.826493	0.951564
SL000615	Vasoactive Intestinal Peptide	VIP	P01282	-0.00741198	0.0340881	0.827932	0.952378
SL004872	EDAR	EDAR	Q9UNE0	0.00730254	0.0338976	0.829495	0.952922
SL014735	IMDH1	IMPDH1	P20839	0.00738331	0.0346772	0.831455	0.952922
SL006912	FGR	FGR	P09769	0.0080561	0.0378974	0.83172	0.952922
SL006923	TBP	TBP	P20226	0.00774658	0.0364428	0.831727	0.952922
SL003774	Apoptosis regulator Bcl-W	BCL2L2	Q92843	0.00724924	0.0342082	0.832236	0.952922
SL005191	ILT-4	LILRB2	Q8N423	-0.00789081	0.0373631	0.832799	0.952922
SL016550	CK2-A1:B	CSNK2A1 CSNK2B	P68400 P67870	0.00671248	0.0321279	0.834564	0.953703
SL000563	RANTES	CCL5	P13501	0.00716499	0.0343747	0.834948	0.953703
SL000158	PSMA	FOLH1	Q04609	0.0077659	0.0375924	0.836397	0.954319
SL007774	JAG2	JAG2	Q9Y219	-0.00762745	0.0370501	0.836954	0.954319
SL011709	PLPP	PDXP	Q96GD0	0.00674943	0.033056	0.838271	0.954382
SL012168	LIN7B	LIN7B	Q9HAP6	0.0071857	0.0353703	0.839072	0.954382
SL001880	IFN-b	IFNB1	P01574	0.00757967	0.037342	0.839211	0.954382
SL003647	annexin VI	ANXA6	P08133	-0.00728268	0.0362997	0.841049	0.95474
SL000539	PHI	GPI	P06744	-0.00652406	0.0325681	0.841289	0.95474
SL010616	SHP-2	PTPN11	Q06124	0.00655978	0.0328385	0.841727	0.95474
SL004692	CLF-1/CLC Complex	CRLF1 CLCF1	O75462 Q9UBD9	0.00735773	0.0372262	0.843378	0.955779
SL012783	WFKN1	WFIKKN1	Q96NZ8	0.00719916	0.0367792	0.844871	0.956638
SL014148	ROBO3	ROBO3	Q96MS0	-0.00706748	0.0369963	0.848556	0.959975
SL000638	Cadherin-2	CDH2	P19022	0.00709044	0.0376402	0.850639	0.961496
SL004304	STX1a	STX1A	Q16623	-0.00659279	0.0353345	0.852043	0.962246
SL009988	ADAM12	ADAM12	O43184	-0.00684915	0.0369317	0.852927	0.962409
SL004342	FGF-8B	FGF8	P55075	0.00673651	0.036593	0.853994	0.962779
SL005181	IL-20 Ra	IL20RA	Q9UHF4	0.00674768	0.0369064	0.854983	0.963059
SL007145	NR1D1	NR1D1	P20393	-0.00664987	0.0368432	0.85682	0.963222
SL010530	OCAD1	OCIAD1	Q9NX40	-0.00635694	0.0352438	0.856915	0.963222
SL004396	STAT1	STAT1	P42224	0.00573445	0.0320499	0.85805	0.963222
SL004938	CaMKK alpha	CAMKK1	Q8N5S9	-0.00604236	0.0338436	0.858353	0.963222
SL000587	Thyroglobulin	TG	P01266	0.00636566	0.0357762	0.85883	0.963222
SL002640	PlGF	PGF	P49763	-0.00658401	0.0375561	0.860886	0.963665
SL007228	KPCI	PRKCI	P41743	0.00583539	0.0335838	0.862108	0.963665
SL000131	PCNA	PCNA	P12004	0.00637862	0.037059	0.863393	0.963665
SL014029	SPHK2	SPHK2	Q9NRA0	-0.00613794	0.0360603	0.864892	0.963665
SL004142	Ephrin-B3	EFNB3	Q15768	0.00602067	0.03545	0.865189	0.963665
SL003970	PTH	PTH	P01270	0.00618331	0.0366532	0.866084	0.963665
SL007358	KPCT	PRKCQ	Q04759	0.00580105	0.0343964	0.866119	0.963665
SL003524	Protein disulfide isomerase A3	PDIA3	P30101	0.00536378	0.0318547	0.866331	0.963665
SL007453	MK11	MAPK11	Q15759	-0.00618216	0.0367883	0.866596	0.963665
SL003653	phosphoglycerate kinase 1	PGK1	P00558	-0.00592332	0.0354477	0.86734	0.963665
SL004334	FGF-16	FGF16	O43320	0.00546998	0.0327429	0.867372	0.963665
SL010830	41	EPB41	P11171	-0.00560529	0.034288	0.870191	0.964006
SL000470	IL-11	IL11	P20809	-0.0057629	0.0354828	0.871027	0.964006
SL000478	IL-2	IL2	P60568	-0.00600564	0.037002	0.871112	0.964006
SL005588	FER	FER	P16591	0.00522352	0.0323469	0.871759	0.964006
SL000616	Vitronectin	VTN	P04004	0.00605318	0.0378741	0.873066	0.964006
SL006132	Lamin-B1	LMNB1	P20700	-0.00545474	0.0343238	0.873778	0.964006
SL018938	SUMO3	SUMO3	P55854	0.00501857	0.0316069	0.873888	0.964006
SL003643	Glutathione S-transferase Pi	GSTP1	P09211	0.00538023	0.033956	0.87415	0.964006
SL005358	prostatic binding protein	PEBP1	P30086	-0.00518207	0.0329094	0.874924	0.964006
SL001905	Mesothelin	MSLN	Q13421	-0.00554868	0.0353444	0.875299	0.964006
SL004861	IL-18 Rb	IL18RAP	O95256	-0.0056145	0.0359655	0.875993	0.964006
SL010451	CFC1	CFC1	P0CG37	0.00530183	0.0342838	0.877146	0.964006
SL005187	IL-3 Ra	IL3RA	P26951	0.00524445	0.0339591	0.877312	0.964006
SL004867	Carbonic anhydrase III	CA3	P07451	0.00562577	0.0366647	0.878097	0.964054
SL003726	Chk2	CHEK2	O96017	0.00573475	0.0381055	0.880417	0.964947
SL017612	HSP 90a/b	HSP90AA1 HSP90AB1	P07900 P08238	-0.00470884	0.0315868	0.881536	0.964947
SL010376	MMEL2	MMEL1	Q495T6	-0.00533518	0.0362127	0.882915	0.964947
SL007471	COLEC12	COLEC12	Q5KU26	0.00521842	0.0358098	0.88418	0.964947
SL004859	GITR	TNFRSF18	Q9Y5U5	0.00552454	0.0380377	0.884565	0.964947
SL008059	RS3	RPS3	P23396	-0.00525695	0.0362105	0.884613	0.964947
SL016130	BRF-1	BRF1	Q92994	0.00527892	0.0365224	0.885117	0.964947
SL005229	ULBP-3	ULBP3	Q9BZM4	0.00478838	0.0335567	0.886572	0.964947
SL004484	SP-D	SFTPD	P35247	-0.00475923	0.0334045	0.886748	0.964947
SL005630	PSA6	PSMA6	P60900	0.00470194	0.0333385	0.887882	0.964947
SL005357	PSP	REG1A	P05451	0.00506682	0.0362529	0.888888	0.964947
SL000254	Albumin	ALB	P02768	-0.00516785	0.0374508	0.890288	0.964947
SL000519	MIP-1a	CCL3	P10147	-0.00521031	0.0378552	0.890567	0.964947
SL005206	NKp44	NCR2	O95944	0.00472337	0.0346673	0.891664	0.964947
SL000409	ERK-1	MAPK3	P27361	0.00433031	0.0317976	0.891715	0.964947
SL011510	Somatostatin-28	SST	P61278	-0.00471457	0.0346765	0.891893	0.964947
SL004306	UBC9	UBE2I	P63279	0.00438263	0.0322739	0.892023	0.964947
SL004643	Angiopoietin-4	ANGPT4	Q9Y264	-0.00460878	0.0340147	0.89226	0.964947
SL002803	PGP9.5	UCHL1	P09936	0.00480742	0.0362687	0.894588	0.966589
SL003803	ERBB4	ERBB4	Q15303	0.00474873	0.0361684	0.89558	0.966589
SL006550	ECM1	ECM1	Q16610	-0.0047663	0.0367707	0.896903	0.966589
SL004594	Troponin I, skeletal, fast twitch	TNNI2	P48788	-0.00466109	0.0362244	0.897654	0.966589
SL006993	MK13	MAPK13	O15264	0.00473164	0.0373147	0.899133	0.966589
SL005222	SREC-II	SCARF2	Q96GP6	-0.00469952	0.0372359	0.899603	0.966589
SL006374	BMX	BMX	P51813	-0.00460077	0.0364592	0.899618	0.966589
SL014469	SHC1	SHC1	P29353	0.00416186	0.0330155	0.899723	0.966589
SL005629	NAGK	NAGK	Q9UJ70	0.00434523	0.0349621	0.901126	0.967298
SL005437	MEPE	MEPE	Q9NQ76	0.0045917	0.0372579	0.901952	0.967351
SL005184	IL-23	IL12B IL23A	P29460, Q9NPF7	-0.00446007	0.0365888	0.903016	0.967351
SL011049	MASP3	MASP1	P48740	-0.00441481	0.0363645	0.903406	0.967351
SL014088	FCRL3	FCRL3	Q96P31	-0.00451424	0.0376303	0.904547	0.967776
SL004486	VEGF-C	VEGFC	P49767	-0.00408448	0.0343862	0.905482	0.96798
SL002655	CTGF	CTGF	P29279	-0.00401134	0.0342127	0.906698	0.968088
SL010465	MATN2	MATN2	O00339	0.00398003	0.0348706	0.909162	0.968088
SL011232	CDC37	CDC37	Q16543	-0.00377193	0.0330528	0.909177	0.968088
SL003169	ENA-78	CXCL5	P42830	0.00401702	0.0355089	0.909962	0.968088
SL007195	CD70	CD70	P32970	0.00423845	0.0376905	0.910496	0.968088
SL007242	MP2K3	MAP2K3	P46734	0.00362925	0.0324139	0.910883	0.968088
SL008071	14-3-3 protein theta	YWHAQ	P27348	-0.00367168	0.0328434	0.911019	0.968088
SL000305	b-NGF	NGF	P01138	0.00411512	0.0379529	0.913688	0.968088
SL003320	VEGF-D	FIGF	O43915	-0.00394756	0.0367457	0.914479	0.968088
SL000136	AREG	AREG	P15514	0.00354684	0.0331324	0.91478	0.968088
SL005226	TSLP R	CRLF2	Q9HC73	-0.00363773	0.0340806	0.915027	0.968088
SL000557	PKC-Z	PRKCZ	Q05513	0.00361892	0.0342175	0.915802	0.968088
SL005250	Chymase	CMA1	P23946	-0.00365563	0.034617	0.915929	0.968088
SL011770	LCMT1	LCMT1	Q9UIC8	0.0038302	0.0363012	0.916	0.968088
SL000454	HSP 90b	HSP90AB1	P08238	-0.00326865	0.0315032	0.917393	0.968773
SL003177	sICAM-2	ICAM2	P13598	0.00353714	0.0344285	0.9182	0.968839
SL004155	PDGF Rb	PDGFRB	P09619	0.0038328	0.0378169	0.919301	0.969214
SL005213	RELT	RELT	Q969Z4	0.00337949	0.0338543	0.920512	0.969706
SL002695	Glutamate carboxypeptidase	CNDP2	Q96KP4	0.00332478	0.0344306	0.9231	0.971645
SL004271	GFAP	GFAP	P14136	-0.00339376	0.036678	0.926305	0.973999
SL007003	DHH	DHH	O43323	0.00303391	0.0330952	0.926985	0.973999
SL017528	RNase H1	RNASEH1	O60930	-0.00348651	0.0383469	0.927582	0.973999
SL005183	IL-22BP	IL22RA2	Q969J5	-0.00331007	0.0367946	0.928344	0.974013
SL000622	Coagulation Factor V	F5	P12259	0.00302375	0.0345673	0.93032	0.974986
SL008072	CO8A1	COL8A1	P27658	0.00332484	0.0382574	0.93077	0.974986
SL010522	CDK8/cyclin C	CDK8 CCNC	P49336 P24863	0.00282976	0.0331339	0.931965	0.975452
SL004153	M-CSF R	CSF1R	P07333	0.00308805	0.0370996	0.933687	0.975523
SL008381	CATF	CTSF	Q9UBX1	-0.00314986	0.0379861	0.933938	0.975523
SL004333	FGF-10	FGF10	O15520	-0.00288717	0.0350011	0.934282	0.975523
SL000674	FST	FST	P19883	0.00279961	0.0343558	0.935077	0.975569
SL014468	SH21A	SH2D1A	O60880	-0.00284208	0.0357562	0.93667	0.976448
SL000104	Bcl-2	BCL2	P10415	-0.00257987	0.0332716	0.938216	0.977277
SL010494	CDK1/cyclin B	CDC2 CCNB1	P06493 P14635	-0.00252289	0.0343757	0.941516	0.979519
SL004133	BMP RII	BMPR2	Q13873	-0.00273135	0.0374459	0.941874	0.979519
SL000510	Lysozyme	LYZ	P61626	0.00261429	0.037048	0.943764	0.980701
SL004336	FGF-18	FGF18	O76093	-0.00257615	0.0370231	0.944546	0.98073
SL004253	17-beta-HSD 1	HSD17B1	P14061	0.002545	0.0372424	0.945538	0.980977
SL007828	NRG4	NRG4	Q8WWG1	-0.00252142	0.0375735	0.946517	0.980987
SL001716	IL-12	IL12A IL12B	P29459, P29460	0.00250318	0.0376821	0.947056	0.980987
SL000283	b2-Microglobulin	B2M	P61769	0.00203113	0.033445	0.951591	0.984901
SL011100	CD226	CD226	Q15762	-0.00211197	0.0358147	0.952994	0.985482
SL006029	Chitotriosidase-1	CHIT1	Q13231	-0.0021567	0.0371062	0.953668	0.985482
SL004339	FGF-5	FGF5	P12034	0.00213495	0.0373483	0.954432	0.985489
SL003728	cIAP-2	BIRC3	Q13489	-0.00196173	0.0371115	0.957858	0.986988
SL007221	STAT3	STAT3	P40763	-0.00163342	0.0318236	0.95908	0.986988
SL004101	SMAD2	SMAD2	Q15796	0.0016352	0.031972	0.959225	0.986988
SL004932	Peroxiredoxin-5	PRDX5	P30044	0.00180529	0.0355299	0.959491	0.986988
SL013754	RASA1	RASA1	P20936	0.00168669	0.0333491	0.959677	0.986988
SL003862	CD40 ligand, soluble	CD40LG	P29965	0.00170582	0.0354203	0.961603	0.987514
SL010523	HIPK3	HIPK3	Q9H422	0.00184024	0.0383151	0.961707	0.987514
SL000338	Calpastatin	CAST	P20810	0.00171659	0.0367851	0.962793	0.987516
SL000001	MUC1	MUC1	P15941	0.00174118	0.0377513	0.963226	0.987516
SL000299	b-ECGF	FGF1	P05230	0.00158513	0.0368654	0.965716	0.989288
SL004686	TNFSF15	TNFSF15	O95150	0.0014436	0.0358898	0.967927	0.990056
SL011528	RS7	RPS7	P62081	-0.0013785	0.0353285	0.968886	0.990056
SL004670	Artemin	ARTN	Q5T4W7	-0.00143468	0.0376419	0.969608	0.990056
SL010369	Carbonic Anhydrase IV	CA4	P22748	-0.00144177	0.0379992	0.969745	0.990056
SL005034	RAN	RAN	P62826	0.00115099	0.0308715	0.97027	0.990056
SL004064	GIB	PLA2G1B	P04054	0.00134973	0.0377072	0.971456	0.990489
SL004010	SCF sR	KIT	P10721	-0.00128537	0.0374748	0.972648	0.99068
SL007261	AMPM2	METAP2	P50579	0.00105965	0.0314901	0.973166	0.99068
SL012561	REG4	REG4	Q9BYZ8	0.00115802	0.0364147	0.97464	0.991405
SL005185	IL-23 R	IL23R	Q5VWK5	-0.00109043	0.0354787	0.97549	0.991494
SL014008	FUT5	FUT5	Q11128	-0.00106726	0.0370566	0.977032	0.992286
SL005194	JAM-C	JAM3	Q9BX67	-0.000847474	0.0327745	0.979378	0.993703
SL006919	RSK-like protein kinase	RPS6KA5	O75582	-0.000842266	0.0335101	0.979955	0.993703
SL007121	CATE	CTSE	P14091	0.00083631	0.0364833	0.981718	0.994078
SL005220	Sonic Hedgehog	SHH	Q15465	0.000850474	0.0373757	0.981852	0.994078
SL011630	SE6L2	SEZ6L2	Q6UXD5	-0.000718995	0.0340949	0.983181	0.994577
SL002036	FGFR4	FGFR4	P22455	-0.000762128	0.0376929	0.983874	0.994577
SL003700	BAD	BAD	Q92934	0.00058453	0.0325001	0.985656	0.994937
SL003178	sICAM-3	ICAM3	P32942	0.00062762	0.0367083	0.986364	0.994937
SL000556	PKC-G	PRKCG	P05129	0.000621901	0.0368093	0.986525	0.994937
SL000554	PKC-D	PRKCD	Q05655	0.000483909	0.0342209	0.988722	0.995715
SL007324	CSK21	CSNK2A1	P68400	0.000447501	0.0340917	0.989531	0.995715
SL010493	CAMK2D	CAMK2D	Q13557	-0.000429433	0.0329072	0.989592	0.995715
SL012698	KI2L4	KIR2DL4	Q99706	0.000412649	0.036591	0.991005	0.995958
SL004360	Neurotrophin-5	NTF4	P34130	-0.000388235	0.0380287	0.991857	0.995958
SL018891	DSCAM	DSCAM	O60469	-0.000372614	0.0377657	0.992131	0.995958
SL004305	Topoisomerase I	TOP1	P11387	0.000227644	0.0376727	0.99518	0.998107
SL008933	PARK7	PARK7	Q99497	-0.000176273	0.0377005	0.996271	0.998107
SL004863	TAJ	TNFRSF19	Q9NS68	-0.000154625	0.0359862	0.996573	0.998107
SL010489	CAMK1	CAMK1	Q14012	-7.97325e-05	0.0337604	0.998116	0.998884
SL007328	JAG1	JAG1	P78504	4.83737e-05	0.0374234	0.998969	0.998969

## Sheet: TableS3
			Table S3: Association of plasma proteins with cardiovascular health components.
SomaId	Target	EntrezGeneSymbol	UniProt	LS7				Diet			Smoking			BMI			Physical Activity			Total Cholesterol			Blood pressure			Fasting Glucose
				beta	se	p	fdrp	b	SE	p	b	SE	p	b	SE	p	b	SE	p	b	SE	p	b	SE	p	b	SE	p
SL000498	Leptin	LEP	P41159	-0.239884	0.0280644	7.91277e-17	1.02945e-13	-0.0229126	0.0397528	0.564546	0.032829	0.0453704	0.469568	-0.606363	0.0342413	3.19701e-58	-0.149494	0.0453336	0.00102447	-0.0115853	0.0390361	0.766721	-0.0967371	0.0604039	0.109718	-0.139826	0.0466062	0.00279456
SL001774	FABP	FABP3	P05413	-0.211622	0.0305406	9.65604e-12	6.28125e-09	-0.0388683	0.0425996	0.361869	0.0776782	0.0485192	0.109836	-0.503247	0.0398995	5.39509e-33	-0.147093	0.0486526	0.00259185	0.0281496	0.0418338	0.50124	-0.171769	0.0644603	0.00788352	-0.181008	0.0497509	0.000294755
SL001996	Angiopoietin-2	ANGPT2	O15123	-0.206103	0.0353934	8.83347e-09	3.07796e-06	0.0325031	0.0488456	0.506	-0.262632	0.054746	1.97027e-06	-0.199361	0.0501072	7.65928e-05	-0.2242	0.055581	6.09975e-05	0.0432473	0.047902	0.36693	-0.18146	0.0738458	0.0142432	-0.213421	0.0569509	0.000193519
SL003869	MIC-1	GDF15	Q99988	-0.188471	0.0324334	9.46338e-09	3.07796e-06	-0.0809417	0.0446143	0.07007	-0.138276	0.0506901	0.00653565	-0.109113	0.0461956	0.0184532	-0.214697	0.050773	2.66688e-05	0.132676	0.0436535	0.00246034	-0.161319	0.067687	0.017426	-0.373416	0.051018	6.91559e-13
SL005171	IGFBP-4	IGFBP4	P22692	-0.211074	0.0369708	1.68378e-08	4.3812e-06	0.0373224	0.0509632	0.464208	-0.140693	0.0578006	0.0151798	-0.271375	0.0519132	2.27736e-07	-0.118756	0.0586871	0.0433997	-0.0161802	0.0500013	0.746342	-0.358028	0.0762924	3.24756e-06	-0.203267	0.0597829	0.000712254
SL005168	Growth hormone receptor	GHR	P10912	-0.169425	0.032173	1.85893e-07	4.03078e-05	0.0511037	0.0441791	0.247775	0.0950081	0.050349	0.0595767	-0.41671	0.0430524	7.09822e-21	0.00748522	0.0508085	0.88292	-0.10089	0.0432481	0.0199409	-0.216375	0.0668005	0.00125589	-0.180453	0.0517167	0.000514819
SL000466	IGFBP-2	IGFBP2	P18065	0.161415	0.0313634	3.45564e-07	6.42255e-05	-0.0435726	0.0429604	0.310816	-0.107891	0.0488963	0.0276733	0.369504	0.0423912	2.09464e-17	0.0118768	0.0495264	0.810551	0.138892	0.0419742	0.000984604	0.0945314	0.0653231	0.14831	0.203794	0.050133	5.35052e-05
SL004258	Adiponectin	ADIPOQ	Q15848	0.168564	0.0335801	6.57818e-07	0.000106978	-0.0365464	0.0460309	0.427493	0.00143046	0.0525682	0.978299	0.293908	0.0464821	4.5839e-10	-0.0079719	0.0530499	0.880594	0.0942118	0.045127	0.0371878	0.119041	0.0699427	0.0892057	0.280882	0.053281	1.80551e-07
SL000320	C5a	C5	P01031	-0.172936	0.0363492	2.3839e-06	0.000344605	0.0365404	0.0498767	0.464041	-0.0192274	0.0568383	0.735253	-0.250952	0.0508479	1.00281e-06	-0.0801339	0.0572955	0.162378	-0.161809	0.0485316	0.000901267	-0.212125	0.0754684	0.00508156	-0.0951415	0.0589174	0.106802
SL012774	CREL1	CRELD1	Q96HD1	-0.175947	0.0373057	2.902e-06	0.000361369	0.00334869	0.0511561	0.947826	-0.0697075	0.0582487	0.231822	-0.241075	0.0522138	4.63516e-06	-0.0932507	0.0586304	0.112179	0.0148903	0.0501513	0.766625	-0.332576	0.0767267	1.67605e-05	-0.190315	0.0601126	0.00161303
SL005102	SHBG	SHBG	P04278	0.169966	0.0361205	3.05539e-06	0.000361369	-0.105055	0.04927	0.033337	-0.0488254	0.0563949	0.38691	0.328598	0.0497708	8.03691e-11	0.0603984	0.0568971	0.288814	0.0901076	0.0484693	0.0634399	0.133065	0.0750613	0.076707	0.317618	0.0570647	3.72391e-08
SL005574	Aminoacylase-1	ACY1	Q03154	-0.16608	0.0355635	3.61952e-06	0.000392365	-0.0331547	0.0488284	0.497362	0.00442258	0.0556944	0.936731	-0.187543	0.0501901	0.000201871	-0.0809988	0.0559136	0.14789	-0.0264982	0.0478316	0.579765	-0.102194	0.0739476	0.167422	-0.338765	0.0565581	3.3791e-09
SL005231	UNC5H4	UNC5D	Q6UXZ4	0.157081	0.0337598	3.92063e-06	0.000392365	-0.0344229	0.0461755	0.456233	-0.011382	0.0526199	0.828813	0.316707	0.0463443	1.81203e-11	0.0727981	0.0530157	0.170152	0.0948936	0.0451598	0.0359762	0.031279	0.0701825	0.655967	0.171693	0.0540498	0.00155627
SL004668	Apo E3	APOE	P02649	-0.170212	0.037096	5.29914e-06	0.000486444	-0.0143963	0.0504824	0.775594	-0.0331091	0.0575497	0.565265	-0.105065	0.0521432	0.0442972	0.0609582	0.0580827	0.29431	-0.41076	0.0471167	2.07153e-17	-0.125222	0.0766232	0.102657	-0.0154872	0.0597727	0.795633
SL018887	QORL1	CRYZL1	O95825	-0.168617	0.0368466	5.6085e-06	0.000486444	0.0357073	0.0503834	0.478741	-0.0397959	0.0575656	0.489599	-0.0967959	0.0522	0.0641158	0.0513002	0.0579897	0.376656	-0.423147	0.0468114	1.54596e-18	-0.134506	0.0765657	0.0794026	-0.0554452	0.0594449	0.351291
SL001990	IL-1Ra	IL1RN	P18510	-0.16568	0.0365353	6.79466e-06	0.000552491	-0.0661109	0.049901	0.185661	0.0146645	0.0569269	0.79679	-0.245911	0.0509415	1.70411e-06	-0.165951	0.0570743	0.00375844	0.0471024	0.0491031	0.337766	-0.108459	0.0756811	0.15228	-0.227917	0.0581317	9.70796e-05
SL000522	MMP-12	MMP12	P39900	-0.139304	0.0327889	2.44477e-05	0.00187096	0.0132289	0.0447594	0.767658	-0.267558	0.0500793	1.24202e-07	0.0287396	0.0464511	0.536313	-0.103698	0.0513081	0.0436543	-0.101612	0.0437793	0.0205752	-0.130164	0.0679574	0.0558536	-0.106693	0.0529099	0.0441306
SL000277	Apo E2	APOE	P02649	-0.154809	0.0371547	3.482e-05	0.00247869	-0.0463082	0.0504092	0.3586	-0.00850965	0.0575134	0.882418	-0.090831	0.0521762	0.0821527	0.0247896	0.0581039	0.669771	-0.37905	0.0474369	5.59877e-15	-0.0804042	0.0765477	0.293909	0.0233057	0.0599748	0.697697
SL000276	Apo E	APOE	P02649	-0.153726	0.0369762	3.61992e-05	0.00247869	-0.00177183	0.050454	0.971996	-0.0485413	0.0575664	0.399394	-0.088955	0.0522128	0.0888834	0.0671096	0.0579207	0.246998	-0.366024	0.0475851	4.96114e-14	-0.110793	0.0766879	0.148986	-0.0463821	0.0594983	0.435919
SL004782	TSG-6	TNFAIP6	P98066	0.150788	0.0366425	4.33575e-05	0.00282041	-0.0307322	0.0500806	0.539645	-0.0762818	0.0569843	0.181125	0.25151	0.0509485	9.97147e-07	-0.0596634	0.0576273	0.300875	0.193566	0.0485879	7.49899e-05	0.119852	0.075983	0.115169	0.235689	0.05831	5.8936e-05
SL004477	calgranulin B	S100A9	P06702	-0.153569	0.0375949	4.92371e-05	0.00305036	-0.0394923	0.051342	0.442034	-0.0900978	0.0584333	0.123555	-0.131894	0.0529385	0.0129541	-0.0851938	0.0588598	0.148234	-0.0248459	0.0503808	0.622054	-0.279237	0.0773378	0.000327401	-0.123824	0.0603269	0.0404896
SL000051	CRP	CRP	P02741	-0.150039	0.0375149	7.02934e-05	0.0040213	0.094281	0.0508997	0.064408	-0.0602852	0.0582138	0.300757	-0.284306	0.0519313	6.12814e-08	-0.170827	0.0584217	0.00356769	-0.101016	0.0499732	0.04362	-0.132965	0.0775072	0.0866954	-0.0142895	0.0602108	0.812475
SL000565	Renin	REN	P00797	-0.145554	0.0364187	7.10913e-05	0.0040213	-0.0446999	0.049649	0.368263	-0.00517764	0.0567575	0.927341	-0.120062	0.051275	0.0194865	-0.0121016	0.0570833	0.83217	0.00909987	0.0488048	0.852143	-0.184878	0.0752474	0.0142556	-0.366829	0.0569345	2.18623e-10
SL002525	C2	C2	P06681	-0.147439	0.037046	7.62152e-05	0.0041315	-0.0465319	0.0505761	0.357874	0.0846484	0.0576502	0.142474	-0.0546969	0.0523453	0.296422	-0.0558134	0.0583728	0.339327	-0.165309	0.0492627	0.000834908	-0.198067	0.0765967	0.00991708	-0.249507	0.0588269	2.52318e-05
SL000134	Met	MET	P08581	0.146002	0.0368858	8.32659e-05	0.00433316	0.0306402	0.0503185	0.542773	-0.0625308	0.0573404	0.275862	0.303329	0.0508521	3.89408e-09	0.0522026	0.0578716	0.367346	0.0741643	0.0492827	0.13281	0.0519033	0.0765005	0.497699	0.141004	0.0590727	0.0172546
SL003328	Factor I	CFI	P05156	-0.138663	0.0354669	0.000101516	0.00507972	0.0394016	0.0483047	0.414959	-0.0266389	0.0551132	0.629001	-0.168038	0.0498628	0.000793343	-0.00899388	0.0556255	0.8716	-0.163507	0.047242	0.000571091	-0.10639	0.0734041	0.147684	-0.169977	0.0567086	0.00282049
SL014070	SLIK5	SLITRK5	O94991	0.138692	0.0357941	0.000116867	0.00563128	-0.00527353	0.0487495	0.913887	0.125769	0.0553276	0.0233209	0.205944	0.0499189	4.14701e-05	0.0125473	0.056023	0.822849	0.116479	0.047605	0.0146607	0.0155261	0.074074	0.834039	0.0810613	0.0573711	0.158125
SL010378	RET	RET	P07949	-0.136056	0.0355636	0.000142092	0.00660218	0.0648912	0.0483757	0.180228	0.058337	0.0552464	0.291361	-0.264412	0.0492183	1.06118e-07	-0.0888951	0.0555522	0.110005	-0.00568918	0.047556	0.90481	-0.0945898	0.0736317	0.199347	-0.306089	0.0559521	6.2597e-08
SL004400	Coagulation Factor IXab	F9	P00740	-0.141673	0.037173	0.000150587	0.00675566	0.0258856	0.0506396	0.609392	0.0146821	0.0577366	0.799344	-0.235451	0.0518303	6.54812e-06	-0.0274153	0.0583006	0.638332	-0.106328	0.0495885	0.0323632	-0.154863	0.0767805	0.044085	-0.155648	0.0596709	0.0092914
SL005173	IL-10 Ra	IL10RA	Q13651	-0.13885	0.0365868	0.000160484	0.00695966	-0.0594342	0.0498024	0.23312	-0.0972407	0.0567155	0.0868771	-0.0395263	0.0516655	0.444505	-0.0954808	0.0573073	0.0961407	-0.151541	0.0486138	0.00190091	-0.0763495	0.075749	0.31384	-0.0657058	0.0587129	0.263483
SL004152	IL-18 Ra	IL18R1	Q13478	-0.141936	0.0375883	0.000172949	0.00725826	-0.0326422	0.0512228	0.524166	0.094828	0.0583158	0.104379	-0.122541	0.0528746	0.0207621	-0.0908169	0.0588539	0.123264	0.0862679	0.0501758	0.0860026	-0.222951	0.0774594	0.00412108	-0.475482	0.0576311	7.90793e-16
SL004742	Afamin	AFM	P43652	-0.130915	0.0353364	0.000228406	0.0091746	0.00546018	0.0480546	0.909568	-0.0628795	0.0548438	0.251976	-0.236086	0.0492056	1.964e-06	0.0105811	0.0552044	0.848056	-0.0985224	0.0471096	0.0368609	-0.0345284	0.0730909	0.636787	-0.114478	0.0565388	0.0432737
SL007429	GPNMB	GPNMB	Q14956	-0.135052	0.0365017	0.000232715	0.0091746	-0.00882591	0.0495525	0.858687	-0.112851	0.0564354	0.0459268	-0.0285231	0.0513718	0.578917	-0.160582	0.0565798	0.00466972	0.0631487	0.0485824	0.194091	-0.105212	0.0752439	0.162477	-0.334535	0.0570171	6.85086e-09
SL000357	Coagulation Factor IX	F9	P00740	-0.13759	0.0373433	0.000247002	0.00920466	0.0384299	0.0507755	0.449391	-0.00820871	0.0579875	0.887469	-0.231602	0.0519905	9.78867e-06	-0.00211997	0.0585225	0.971113	-0.103903	0.0498076	0.0373342	-0.157119	0.0770952	0.0419293	-0.160701	0.059627	0.0072067
SL004458	Elafin	PI3	P19957	-0.123273	0.0334638	0.000247627	0.00920466	-0.00634862	0.0455431	0.889176	-0.128035	0.0517579	0.0136084	-0.100647	0.0470841	0.0328966	-0.137413	0.0520669	0.0084969	0.0039761	0.0447346	0.929201	-0.089189	0.0692334	0.198092	-0.124523	0.0535366	0.020308
SL000415	Factor H	CFH	P08603	-0.131863	0.0368155	0.000365133	0.0131955	-0.0244603	0.0500436	0.625152	0.0620966	0.0571386	0.277515	-0.235267	0.0512432	5.23096e-06	0.00268883	0.0577499	0.962877	-0.0799271	0.0491085	0.104071	-0.0853348	0.0761204	0.262654	-0.19913	0.0585793	0.000714092
SL018946	UB2G2	UBE2G2	P60604	-0.127064	0.0357665	0.000407337	0.0143229	-0.0553728	0.0485566	0.254524	-0.0399087	0.055432	0.471794	-0.0570391	0.0504768	0.258865	-0.0443195	0.055874	0.427931	-0.0538261	0.0477599	0.260127	-0.0674531	0.0739202	0.361817	-0.252636	0.0565667	9.29848e-06
SL004146	IL-1 R4	IL1RL1	Q01638	-0.126438	0.0358977	0.000455981	0.0154438	-0.0635445	0.0487978	0.193279	0.00380456	0.0557884	0.945649	-0.0549245	0.0505499	0.277616	-0.120271	0.0559	0.0317778	0.0176913	0.0478963	0.711966	-0.213684	0.0738255	0.0039172	-0.222939	0.0569462	9.93327e-05
SL004783	S100A12	S100A12	P80511	-0.132578	0.037807	0.000482985	0.0154438	-0.0295706	0.051204	0.563786	-0.0239419	0.0584645	0.682291	-0.0947062	0.0531747	0.0753447	-0.139729	0.0589405	0.0180285	-0.0567788	0.0504916	0.261182	-0.206464	0.0775927	0.00797473	-0.0947685	0.0606414	0.118564
SL004080	BMPR1A	BMPR1A	P36894	0.127664	0.0364501	0.000490579	0.0154438	-0.0569426	0.0495702	0.251065	-0.0151194	0.0564386	0.788862	0.283433	0.0502171	2.41995e-08	0.108974	0.0568134	0.0555081	-0.0119879	0.0486009	0.805244	0.155488	0.0752205	0.0390957	0.150438	0.0580499	0.00975595
SL009089	PGCB	BCAN	Q96GW7	0.128757	0.0368729	0.000509982	0.0154438	-0.0128586	0.050096	0.797503	0.0382502	0.0570293	0.502628	0.29434	0.050609	9.19985e-09	0.0516118	0.0573321	0.368313	-0.0166608	0.0490489	0.734202	0.0688447	0.0767099	0.369781	0.140051	0.0586426	0.0171969
SL005789	Stanniocalcin-1	STC1	P52823	-0.126976	0.03639	0.000514786	0.0154438	-0.0596974	0.0493593	0.226902	-0.0573587	0.0563497	0.309077	-0.0705979	0.0511946	0.168335	-0.100498	0.0566462	0.0764788	0.0395711	0.0485386	0.415208	-0.234056	0.0746628	0.00179174	-0.183897	0.0578715	0.00155027
SL000382	CK-MB	CKB CKM	P12277 P06732	0.124891	0.0358182	0.000519529	0.0154438	0.0910178	0.0485982	0.0615062	0.0389237	0.0556616	0.484603	0.0936274	0.0504436	0.0638649	0.125812	0.0557874	0.0244303	0.027093	0.0478564	0.571487	0.0685327	0.0740794	0.355221	0.0992505	0.0573266	0.0838383
SL001766	HCG	CGA CGB	P01215,P01233	0.0940911	0.0269963	0.000522312	0.0154438	-0.00121641	0.036705	0.973572	-0.03141	0.0418808	0.453516	0.157904	0.0375877	3.00336e-05	0.103267	0.0419913	0.0141645	0.00834874	0.0360356	0.816854	0.117501	0.0556845	0.0352044	0.0919557	0.0431593	0.0334707
SL008591	TFF1	TFF1	P04155	0.12952	0.0373018	0.000548018	0.0158438	-0.0251065	0.0507046	0.620648	0.0149772	0.0578851	0.795912	0.225753	0.0518865	1.55858e-05	0.0510181	0.0582364	0.381304	0.0768264	0.0497053	0.122646	0.101905	0.0770851	0.186609	0.123851	0.0596407	0.0382027
SL003522	ERP29	ERP29	P30040	-0.124561	0.0361212	0.000597904	0.0169103	-0.00841035	0.0490255	0.863841	0.0178565	0.0559624	0.749761	-0.135994	0.050712	0.00749877	-0.0485515	0.0564493	0.390036	-0.0372018	0.0482285	0.440753	-0.132991	0.0744479	0.074477	-0.245768	0.0571336	1.93839e-05
SL008382	CYTD	CST5	P28325	0.124797	0.0364855	0.000661708	0.0183166	0.0470333	0.0496272	0.343595	0.0623595	0.0565811	0.270789	0.128716	0.0512926	0.0123188	-0.0146207	0.0570715	0.797887	0.118922	0.048545	0.0145418	0.0683069	0.0754508	0.365611	0.105713	0.0583868	0.0706407
SL004466	Heparin cofactor II	SERPIND1	P05546	-0.120704	0.0357164	0.000766701	0.0207808	0.00251104	0.0485304	0.958749	-0.0722765	0.0552848	0.191527	-0.109235	0.0501841	0.0298406	0.0488806	0.055955	0.382654	-0.197032	0.0470804	3.21755e-05	-0.130384	0.0736384	0.0770651	-0.0538569	0.0571922	0.346682
SL007206	TSP2	THBS2	P35442	-0.122894	0.0364313	0.000784126	0.0208193	-0.0221735	0.0491053	0.651735	-0.0146168	0.0557559	0.793278	-0.167661	0.050452	0.000936909	-0.127022	0.0561125	0.0239019	0.113412	0.0479744	0.0183541	-0.203489	0.0738637	0.00602509	-0.227261	0.0578104	9.30533e-05
SL004669	Apo E4	APOE	P02649	-0.124223	0.0371987	0.000884217	0.0230073	0.00553693	0.0505385	0.912791	-0.0222218	0.0576866	0.700195	-0.0641642	0.0523532	0.220763	0.096773	0.0579581	0.0954273	-0.385957	0.0474456	1.89712e-15	-0.0431087	0.0769147	0.575336	-0.0180043	0.0596206	0.762757
SL005208	Nogo Receptor	RTN4R	Q9BZR6	-0.125555	0.0376899	0.000910124	0.0232171	0.03844	0.0511858	0.452912	0.136943	0.05822	0.018942	-0.37769	0.051134	4.32487e-13	-0.107213	0.0586945	0.0681834	0.141946	0.0499861	0.00464712	-0.137293	0.0777583	0.0778953	-0.324284	0.0591444	5.85409e-08
SL003994	BMP-1	BMP1	P13497	-0.119869	0.0361202	0.000951862	0.0234236	0.0575363	0.0489303	0.240045	-0.106891	0.0558307	0.0559607	-0.100216	0.0506111	0.0480854	-0.0401769	0.0563197	0.475856	-0.195289	0.047602	4.57141e-05	-0.0136057	0.0753058	0.856677	-0.0794965	0.0576866	0.168624
SL000006	PAI-1	SERPINE1	P05121	-0.120823	0.0364664	0.000969875	0.0234236	-0.0372315	0.049518	0.452378	-0.0551344	0.0565596	0.329997	-0.163227	0.0510575	0.0014519	-0.099418	0.0568815	0.0809379	-0.0687716	0.0485681	0.157227	0.0346711	0.0753939	0.645756	-0.0768839	0.0583755	0.188253
SL000573	SAP	APCS	P02743	-0.121057	0.0365446	0.000972234	0.0234236	0.0114285	0.0497034	0.818211	0.030836	0.0566629	0.586478	-0.147013	0.0512601	0.00425623	0.0311401	0.0570333	0.585243	-0.231553	0.0479751	1.70916e-06	-0.102137	0.0754846	0.176468	-0.0790593	0.0584993	0.176989
SL005797	PIGR	PIGR	P01833	-0.124293	0.0375839	0.000991288	0.0234485	-0.014256	0.0511093	0.78038	-0.273023	0.0574781	2.4717e-06	0.00192473	0.0530541	0.971071	-0.102221	0.0586084	0.0815781	0.0152754	0.05015	0.760766	-0.085824	0.0777733	0.270186	-0.15487	0.0602473	0.0103603
SL013872	LRP1B	LRP1B	Q9NZR2	-0.122335	0.0371436	0.00103946	0.0241093	0.0648198	0.0504837	0.199579	-0.0740596	0.0576658	0.199469	0.0362972	0.05234	0.488235	0.132419	0.0578985	0.0224904	-0.655971	0.0428762	9.55715e-46	0.101462	0.0766606	0.186098	0.0989258	0.0594102	0.0963379
SL001796	Myeloperoxidase	MPO	P05164	-0.123327	0.0374965	0.00105629	0.0241093	-0.0453347	0.0504369	0.369051	-0.102544	0.0575676	0.0753049	-0.115324	0.0523013	0.0277823	-0.133152	0.0579295	0.0218297	0.000406888	0.0496349	0.993462	-0.0173412	0.0765957	0.820957	-0.112583	0.0594733	0.0587748
SL003764	NCAM-120	NCAM1	P13591	0.123294	0.0376659	0.00111521	0.0250152	-0.0298896	0.0511475	0.559154	0.105301	0.0582612	0.071132	0.312946	0.0517081	2.33355e-09	-0.0348798	0.0587666	0.553018	0.043474	0.0502018	0.386796	-0.0751446	0.0778092	0.334502	0.136311	0.0601304	0.0237003
SL003327	Factor D	CFD	P00746	-0.118132	0.0362537	0.00117492	0.0257568	-0.0638885	0.0491118	0.193734	-0.00653834	0.0561253	0.907294	-0.191617	0.0508243	0.000177083	-0.0999016	0.0565669	0.0778242	0.0324457	0.0484036	0.50288	-0.0717328	0.074654	0.336953	-0.124701	0.0577663	0.0312156
SL000566	RBP	RBP4	P02753	-0.123217	0.0378738	0.00119592	0.0257568	-0.0654593	0.0515078	0.204205	-0.00624884	0.0585881	0.915092	-0.107414	0.0532056	0.0438882	0.0735832	0.059279	0.214915	-0.113603	0.0503215	0.0242843	-0.198545	0.0779107	0.0110378	-0.149824	0.0603682	0.0133068
SL000506	Luteinizing hormone	CGA LHB	P01215, P01229	0.098803	0.0303968	0.00120766	0.0257568	0.0681859	0.0412014	0.0983867	0.0113477	0.0471205	0.809762	0.151315	0.0424215	0.000385895	0.0483958	0.0473968	0.307572	-0.015325	0.0405268	0.705438	0.00415604	0.062828	0.947278	0.141018	0.0484054	0.00369118
SL000524	MMP-3	MMP3	P08254	-0.119836	0.0371862	0.0013296	0.0279003	0.010648	0.050551	0.833231	0.00608467	0.0576456	0.915967	-0.0463122	0.0523343	0.3765	0.0755472	0.0580886	0.193843	-0.343478	0.0478366	1.79354e-12	-0.112469	0.0767507	0.14327	-0.0537188	0.0595891	0.367641
SL000383	CK-MM	CKM	P06732	0.116195	0.0361999	0.00138915	0.028687	0.112334	0.0489905	0.0221473	0.0402326	0.0561801	0.474147	0.0641075	0.0509824	0.209014	0.117041	0.056339	0.0381275	0.0225026	0.0483067	0.641484	0.0311206	0.0748074	0.677531	0.102812	0.057855	0.0759929
SL009207	Dynactin subunit 2	DCTN2	Q13561	-0.118007	0.0370153	0.00149667	0.0304246	-0.00963962	0.0502631	0.847968	0.0453762	0.057276	0.428493	-0.113216	0.0519864	0.0297563	-0.147005	0.0575719	0.0108798	-0.0375432	0.0493416	0.446985	-0.134838	0.076369	0.0778998	-0.168682	0.0592362	0.00453512
SL004016	CXCL16, soluble	CXCL16	Q9H2A7	-0.113058	0.0357351	0.00162536	0.0325321	-0.0075952	0.0484384	0.875447	-0.161144	0.0549284	0.00345972	-0.00274525	0.0501787	0.956386	-0.118461	0.0555238	0.0332318	-0.0696244	0.0474522	0.142761	-0.15935	0.0733492	0.0301572	-0.0342635	0.0570287	0.548162
SL007153	PERL	LPO	P22079	-0.119872	0.0379837	0.00166917	0.0329029	-0.0356848	0.0514726	0.488367	-0.142533	0.0584754	0.0150392	-0.0257097	0.0534207	0.630477	-0.0680084	0.0591398	0.250555	-0.0155827	0.0505533	0.75799	-0.00355685	0.0783025	0.963782	-0.242963	0.0599944	5.7034e-05
SL000456	iC3b	C3	P01024	-0.115127	0.0365474	0.00170211	0.0329747	0.0135292	0.0496104	0.785158	0.0207036	0.0566263	0.714761	-0.168742	0.0510467	0.000996182	0.00168112	0.057004	0.976481	-0.132233	0.0484518	0.00650967	-0.120952	0.0753678	0.108986	-0.114519	0.0583657	0.0501484
SL008516	CYTT	CST2	P09228	0.113819	0.0361742	0.00172351	0.0329747	-0.0101305	0.0490973	0.83659	0.000921722	0.0560493	0.986884	0.186974	0.0504212	0.000225342	0.0307782	0.0564288	0.58563	0.0948064	0.0481017	0.049125	0.0742812	0.074702	0.32039	0.104852	0.0578035	0.0701186
SL008380	CATZ	CTSZ	Q9UBR2	-0.115872	0.0368791	0.00174937	0.0329844	-0.00205484	0.0500615	0.967271	-0.012062	0.0571418	0.832879	-0.186817	0.0514258	0.000301011	-0.0508975	0.057487	0.37626	0.143417	0.0488492	0.0034351	-0.158356	0.075953	0.0374395	-0.358083	0.0574771	8.06727e-10
SL000526	MMP-8	MMP8	P22894	-0.116462	0.0372039	0.00181947	0.0337292	-0.0320475	0.050443	0.52543	-0.0771401	0.0573222	0.178832	-0.0565953	0.0523013	0.279585	-0.053941	0.0580033	0.352714	-0.0995516	0.0494384	0.0444341	-0.055622	0.0767854	0.469076	-0.125586	0.059507	0.0351801
SL008835	ASGR1	ASGR1	P07306	-0.11673	0.0373316	0.00184071	0.0337292	-0.0564219	0.050706	0.266211	0.0246139	0.057692	0.669771	-0.169826	0.0522514	0.00120902	-0.042655	0.0581804	0.463714	0.0893876	0.0496445	0.0722071	-0.186835	0.0767392	0.015156	-0.261158	0.0588211	1.047e-05
SL014248	SEM6B	SEMA6B	Q9H3T3	-0.116462	0.0375412	0.00199849	0.0361116	-0.0201963	0.0509289	0.691815	0.00395188	0.0580218	0.945718	-0.143928	0.0525083	0.00628199	-0.10757	0.0583933	0.0658786	0.155937	0.0496006	0.00173852	-0.144861	0.0772006	0.0610171	-0.373736	0.058328	2.73011e-10
SL003329	HCC-1	CCL14	Q16627	-0.107605	0.0347436	0.00203257	0.0362244	-0.0495387	0.0471159	0.29343	-0.032621	0.0538098	0.544561	-0.14203	0.0485978	0.00358408	-0.105365	0.0540306	0.0515654	0.0353953	0.0462756	0.444602	-0.124627	0.0716079	0.0822294	-0.0951431	0.0555082	0.0869663
SL005218	Siglec-7	SIGLEC7	Q9Y286	-0.116016	0.0377426	0.00219599	0.0385485	0.0799244	0.0511147	0.118361	-0.150613	0.0581355	0.00977891	-0.0751436	0.0530633	0.157192	-0.0387674	0.0587229	0.509361	0.0296081	0.0503683	0.556836	-0.206673	0.0774009	0.0077593	-0.287027	0.0593319	1.62013e-06
SL000053	tPA	PLAT	P00750	-0.114609	0.0373284	0.00222224	0.0385485	-0.0390507	0.0506827	0.44127	-0.0507679	0.0579519	0.381315	-0.0727779	0.0525877	0.166825	-0.1064	0.058355	0.0686855	-0.0517523	0.0497675	0.298759	0.0175356	0.0779858	0.822157	-0.175772	0.0596665	0.00332829
SL000250	a2-Antiplasmin	SERPINF2	P08697	-0.104017	0.0339354	0.00226025	0.038692	-0.0120238	0.0461225	0.794407	-0.00604667	0.0525514	0.908429	-0.052342	0.047831	0.2742	0.00328142	0.053185	0.950821	-0.133926	0.0450173	0.00303208	-0.19619	0.0697786	0.00506903	-0.104024	0.0544374	0.0564321
SL013165	HMGN1	HMGN1	P05114	-0.115367	0.0376956	0.00229491	0.038775	-0.0545899	0.0511477	0.286208	0.0141202	0.058376	0.808942	-0.159591	0.0526755	0.00253884	-0.059088	0.0589394	0.316441	-0.0621913	0.0502188	0.215984	-0.061296	0.0779338	0.431835	-0.0993065	0.0602296	0.0996412
SL004160	TrkB	NTRK2	Q16620	-0.109892	0.0361094	0.00242814	0.0405002	-0.0115832	0.0489388	0.812969	-0.000298093	0.0558564	0.995743	-0.107493	0.0505012	0.0336446	-0.127806	0.0559575	0.0226729	0.0196626	0.0479655	0.681982	-0.122621	0.074231	0.0990095	-0.192097	0.0574482	0.000870611
SL004865	Cadherin-6	CDH6	P55285	-0.108168	0.0356027	0.00246985	0.0406744	-0.0900849	0.0482586	0.0623655	-0.0602645	0.0550831	0.274308	-0.0205694	0.0501142	0.681603	-0.0589418	0.0555946	0.289422	-0.0775936	0.0472322	0.100877	-0.0823995	0.0735148	0.262739	-0.080343	0.0568453	0.158
SL008574	OMD	OMD	Q99983	0.103472	0.0341522	0.00253847	0.0412818	-0.0351779	0.0464027	0.448648	0.0821537	0.0528295	0.120383	0.143731	0.0478254	0.00274838	-0.0473805	0.053215	0.373581	0.0468906	0.0455502	0.303637	0.141597	0.0703397	0.0444939	0.17102	0.0542856	0.00170044
SL010468	RGMB	RGMB	Q6NW40	0.106662	0.0352951	0.00260308	0.0418099	0.00449316	0.047884	0.925268	0.035282	0.0546923	0.519075	0.13175	0.0494625	0.00790919	0.0608492	0.0550547	0.269433	0.149456	0.0466717	0.0014255	-0.00209008	0.072888	0.977132	0.0206081	0.0564915	0.715372
SL008810	NEGR1	NEGR1	Q7Z3B1	0.108306	0.035994	0.00271557	0.0430849	0.0271223	0.0488209	0.578698	0.0213336	0.055734	0.702003	0.141667	0.05035	0.00503634	0.0402487	0.0560856	0.473226	0.189595	0.047402	7.01937e-05	-0.0279155	0.0743102	0.707282	-0.0222884	0.0575988	0.698904
SL002662	Coagulation Factor XI	F11	P03951	-0.103858	0.0346009	0.00278218	0.0432384	-0.0405309	0.0468218	0.386986	0.0122041	0.0534487	0.819455	0.00609041	0.0486034	0.900316	-0.0154053	0.0539687	0.775386	-0.249061	0.0450705	4.63712e-08	-0.00721678	0.0712718	0.919376	-0.0836791	0.0554299	0.131591
SL001896	Clusterin	CLU	P10909	-0.112526	0.0375017	0.00279172	0.0432384	-0.105959	0.0507901	0.0373243	-0.0420352	0.0579547	0.468506	-0.0277274	0.052842	0.599944	-0.0678756	0.0587006	0.247957	-0.0205999	0.0500063	0.680506	-0.124459	0.0771898	0.107336	-0.137684	0.0597278	0.021451
SL000414	Factor B	CFB	P00751	-0.10993	0.0367607	0.00288454	0.0441505	0.017193	0.0498916	0.730493	-0.0489256	0.0568678	0.389899	-0.0905116	0.0516241	0.0799954	0.00345765	0.0575602	0.952117	-0.176698	0.0485637	0.000294607	-0.0804641	0.0758187	0.288936	-0.0841192	0.0587285	0.152497
SL007151	GPDA	GPD1	P21695	-0.10708	0.0359304	0.002981	0.0450963	-0.0120225	0.0487262	0.805185	0.0607803	0.0554602	0.273491	-0.224695	0.0497792	7.4765e-06	0.0103871	0.0559774	0.852845	-0.0215344	0.0477809	0.652353	-0.166385	0.0737587	0.0243935	-0.151281	0.0571263	0.00827631
SL010471	Testican-2	SPOCK2	Q92563	-0.110721	0.0372677	0.00307131	0.0459284	-0.00790595	0.0506777	0.876075	-0.103368	0.0578118	0.0742119	-0.0412895	0.0525773	0.43254	-0.0965426	0.0580962	0.0970108	-0.0955466	0.0497235	0.0550711	-0.113341	0.0769918	0.141444	-0.05335	0.0596593	0.371502
SL011509	PYY	PYY	P10082	-0.111056	0.0374338	0.00311295	0.0460222	0.0344935	0.0507541	0.496971	-0.0608632	0.0579081	0.293609	-0.096826	0.0525193	0.0656625	-0.0793279	0.0582793	0.173902	0.0893154	0.0497326	0.0729419	-0.170491	0.0770143	0.0271691	-0.334925	0.0585473	1.5769e-08
SL006448	HRG	HRG	P04196	-0.111229	0.0375407	0.00315196	0.0460753	-0.0984066	0.0507135	0.0527309	-0.0188608	0.0581393	0.745727	-0.0944459	0.052901	0.0746437	-0.0579236	0.0585541	0.322895	-0.091438	0.049919	0.0674203	0.0592659	0.0773665	0.443912	-0.099333	0.059933	0.0978902
SL010391	WFKN2	WFIKKN2	Q8TEU8	0.107504	0.0364422	0.0032845	0.0472182	0.0284696	0.0494108	0.564679	-0.0355581	0.0563987	0.528589	0.287706	0.0500754	1.37087e-08	0.0690252	0.0567467	0.224255	-0.0175582	0.0485193	0.717551	0.0117449	0.0752311	0.875986	0.088643	0.0582199	0.128324
SL019019	PIANP	PIANP	Q8IYJ0	0.0993013	0.0336805	0.00330274	0.0472182	-0.0327989	0.0458924	0.475041	-0.0481516	0.0520927	0.35563	0.191413	0.0470567	5.29512e-05	0.0479453	0.0526718	0.363001	0.127206	0.0446093	0.00448048	0.0085235	0.0693598	0.902231	0.091726	0.0541845	0.0909356
SL003066	PEDF	SERPINF1	P36955	-0.111097	0.0377433	0.00335333	0.0474205	0.0154098	0.0511854	0.76346	0.0209528	0.0584291	0.720002	-0.206348	0.052504	9.33761e-05	0.0208294	0.0588154	0.723334	-0.00375711	0.050288	0.940465	-0.1493	0.0777153	0.0551259	-0.238048	0.0597131	7.41281e-05

## Sheet: TableS4
	Table S4: Indirect effect of cardiovascular health associated proteins on all-cause mortality.
					Indirect effect
SomaId	SomaId	Target	EntrezGeneSymbol	UniProt	b_pnie	se_pnie	p_pnie	lci_pnie	uci_pnie
SL003869	SL003869	MIC-1	GDF15	Q99988	-0.0352381	0.00826939	2.03269e-05	-0.0514458	-0.0190304
SL000466	SL000466	IGFBP-2	IGFBP2	P18065	0.0327774	0.00804139	4.5799e-05	0.0170166	0.0485382
SL005168	SL005168	Growth hormone receptor	GHR	P10912	0.0283139	0.00737089	0.000122375	0.0138673	0.0427606
SL007206	SL007206	TSP2	THBS2	P35442	-0.0226174	0.0066578	0.00068098	-0.0356664	-0.00956832
SL004458	SL004458	Elafin	PI3	P19957	-0.0237351	0.00705167	0.000763	-0.0375561	-0.00991405
SL018887	SL018887	QORL1	CRYZL1	O95825	0.0197293	0.00631183	0.00177342	0.00735835	0.0321003
SL000522	SL000522	MMP-12	MMP12	P39900	-0.0187064	0.00600716	0.00184558	-0.0304802	-0.00693259
SL005102	SL005102	SHBG	SHBG	P04278	0.0182637	0.00592879	0.00206648	0.00664347	0.0298839
SL001996	SL001996	Angiopoietin-2	ANGPT2	O15123	-0.0138142	0.00455281	0.00241167	-0.0227375	-0.00489083
SL000382	SL000382	CK-MB	CKB CKM	P12277 P06732	-0.0174082	0.00600521	0.00374535	-0.0291782	-0.0056382
SL004258	SL004258	Adiponectin	ADIPOQ	Q15848	0.0153719	0.00564167	0.00643581	0.00431444	0.0264294
SL000383	SL000383	CK-MM	CKM	P06732	-0.015275	0.00564628	0.00682396	-0.0263415	-0.00420846
SL003329	SL003329	HCC-1	CCL14	Q16627	-0.014448	0.00542723	0.00776459	-0.0250852	-0.00381086
SL004668	SL004668	Apo E3	APOE	P02649	0.0126483	0.00477681	0.00810029	0.00328595	0.0220107
SL013872	SL013872	LRP1B	LRP1B	Q9NZR2	0.00879156	0.003702	0.0175576	0.00153578	0.0160473
SL004742	SL004742	Afamin	AFM	P43652	0.00860143	0.0036752	0.0192632	0.00139817	0.0158047
SL004782	SL004782	TSG-6	TNFAIP6	P98066	0.0100651	0.00436135	0.0210104	0.00151702	0.0186132
SL000276	SL000276	Apo E	APOE	P02649	0.00996562	0.00432402	0.0211828	0.00149069	0.0184406
SL003994	SL003994	BMP-1	BMP1	P13497	0.0106922	0.00468635	0.0225153	0.00150711	0.0198773
SL004477	SL004477	calgranulin B	S100A9	P06702	-0.0100319	0.00448239	0.0252168	-0.0188172	-0.00124656
SL018946	SL018946	UB2G2	UBE2G2	P60604	-0.00883137	0.00398446	0.0266606	-0.0166408	-0.00102196
SL004783	SL004783	S100A12	S100A12	P80511	-0.00880871	0.004032	0.0289109	-0.0167113	-0.000906132
SL000524	SL000524	MMP-3	MMP3	P08254	0.00922093	0.00422143	0.028939	0.000947088	0.0174948
SL001990	SL001990	IL-1Ra	IL1RN	P18510	-0.0100238	0.00459644	0.0292004	-0.0190326	-0.00101492
SL004669	SL004669	Apo E4	APOE	P02649	0.00652906	0.00311649	0.0361706	0.000420853	0.0126373
SL000277	SL000277	Apo E2	APOE	P02649	0.00772783	0.00369255	0.0363654	0.000490571	0.0149651
SL003522	SL003522	ERP29	ERP29	P30040	-0.0082561	0.00395556	0.0368689	-0.0160089	-0.00050334
SL005789	SL005789	Stanniocalcin-1	STC1	P52823	-0.00868301	0.00416032	0.0368787	-0.0168371	-0.000528942
SL000498	SL000498	Leptin	LEP	P41159	0.0182199	0.00891316	0.0409384	0.000750397	0.0356893
SL005171	SL005171	IGFBP-4	IGFBP4	P22692	-0.0106647	0.00524462	0.0420076	-0.0209439	-0.000385382
SL001796	SL001796	Myeloperoxidase	MPO	P05164	-0.00818913	0.00403368	0.0423372	-0.016095	-0.000283272
SL004146	SL004146	IL-1 R4	IL1RL1	Q01638	-0.00844112	0.00418909	0.043902	-0.0166516	-0.000230655
SL002662	SL002662	Coagulation Factor XI	F11	P03951	0.00750357	0.00378944	0.0476891	7.64112e-05	0.0149307
SL004016	SL004016	CXCL16, soluble	CXCL16	Q9H2A7	-0.00687317	0.00363736	0.0588107	-0.0140023	0.000255919
SL007151	SL007151	GPDA	GPD1	P21695	0.00710148	0.00375925	0.0588828	-0.000266519	0.0144695
SL012774	SL012774	CREL1	CRELD1	Q96HD1	-0.00986913	0.00522481	0.0589055	-0.0201096	0.000371307
SL002525	SL002525	C2	C2	P06681	0.00735704	0.0039108	0.0599431	-0.000307983	0.0150221
SL005208	SL005208	Nogo Receptor	RTN4R	Q9BZR6	0.00685272	0.00380136	0.0714346	-0.000597798	0.0143032
SL000565	SL000565	Renin	REN	P00797	-0.00741389	0.00421435	0.0785431	-0.0156739	0.000846078
SL009207	SL009207	Dynactin subunit 2	DCTN2	Q13561	-0.00563195	0.0033064	0.0885033	-0.0121124	0.000848481
SL000415	SL000415	Factor H	CFH	P08603	0.00632323	0.0037524	0.0919661	-0.00103134	0.0136778
SL000506	SL000506	Luteinizing hormone	CGA LHB	P01215, P01229	0.00632776	0.00384965	0.100233	-0.00121741	0.0138729
SL004160	SL004160	TrkB	NTRK2	Q16620	0.00679126	0.00423725	0.108989	-0.00151359	0.0150961
SL000051	SL000051	CRP	CRP	P02741	-0.00781249	0.00491809	0.112169	-0.0174518	0.00182679
SL000250	SL000250	a2-Antiplasmin	SERPINF2	P08697	0.00357037	0.00243258	0.142177	-0.0011974	0.00833814
SL019019	SL019019	PIANP	PIANP	Q8IYJ0	0.00385125	0.00271946	0.156721	-0.00147878	0.00918129
SL003328	SL003328	Factor I	CFI	P05156	0.00455581	0.00327268	0.1639	-0.00185852	0.0109701
SL003327	SL003327	Factor D	CFD	P00746	-0.00386347	0.00280999	0.169162	-0.00937096	0.00164402
SL011509	SL011509	PYY	PYY	P10082	-0.00418124	0.00307823	0.174361	-0.0102145	0.00185198
SL006448	SL006448	HRG	HRG	P04196	0.00357352	0.00268031	0.182451	-0.0016798	0.00882683
SL013165	SL013165	HMGN1	HMGN1	P05114	0.00383662	0.00299451	0.200117	-0.00203251	0.00970576
SL008574	SL008574	OMD	OMD	Q99983	0.00384066	0.0030503	0.207991	-0.00213782	0.00981914
SL008835	SL008835	ASGR1	ASGR1	P07306	-0.00345573	0.00282202	0.220742	-0.00898679	0.00207533
SL007429	SL007429	GPNMB	GPNMB	Q14956	-0.00387934	0.00319804	0.225116	-0.0101474	0.00238871
SL004466	SL004466	Heparin cofactor II	SERPIND1	P05546	0.00364456	0.00300457	0.225127	-0.00224428	0.00953341
SL005797	SL005797	PIGR	PIGR	P01833	-0.00388275	0.00331104	0.240928	-0.0103723	0.00260676
SL008380	SL008380	CATZ	CTSZ	Q9UBR2	-0.00397808	0.00342414	0.245326	-0.0106893	0.0027331
SL010468	SL010468	RGMB	RGMB	Q6NW40	0.0028676	0.00249419	0.250262	-0.00202092	0.00775612
SL000456	SL000456	iC3b	C3	P01024	0.00380123	0.0034533	0.271005	-0.00296712	0.0105696
SL005218	SL005218	Siglec-7	SIGLEC7	Q9Y286	-0.00335948	0.00311529	0.280863	-0.00946533	0.00274638
SL008810	SL008810	NEGR1	NEGR1	Q7Z3B1	0.00306354	0.00302805	0.311672	-0.00287132	0.0089984
SL000566	SL000566	RBP	RBP4	P02753	0.0031281	0.00313467	0.318325	-0.00301573	0.00927193
SL001774	SL001774	FABP	FABP3	P05413	-0.00679244	0.00696484	0.329437	-0.0204433	0.00685839
SL000414	SL000414	Factor B	CFB	P00751	0.00239106	0.00271472	0.378439	-0.00292969	0.0077118
SL014248	SL014248	SEM6B	SEMA6B	Q9H3T3	-0.00227273	0.00266785	0.39427	-0.00750162	0.00295615
SL004865	SL004865	Cadherin-6	CDH6	P55285	0.00220809	0.00276365	0.424304	-0.00320856	0.00762475
SL000573	SL000573	SAP	APCS	P02743	0.00203493	0.00272643	0.455443	-0.00330877	0.00737863
SL003764	SL003764	NCAM-120	NCAM1	P13591	-0.0022628	0.00311439	0.467493	-0.00836689	0.00384128
SL004080	SL004080	BMPR1A	BMPR1A	P36894	-0.00210839	0.00294217	0.473614	-0.00787495	0.00365816
SL004152	SL004152	IL-18 Ra	IL18R1	Q13478	-0.0023324	0.00325693	0.473909	-0.00871587	0.00405108
SL005574	SL005574	Aminoacylase-1	ACY1	Q03154	0.00296075	0.00417931	0.478678	-0.00523055	0.0111521
SL000357	SL000357	Coagulation Factor IX	F9	P00740	0.00189007	0.00308481	0.540073	-0.00415605	0.00793619
SL001896	SL001896	Clusterin	CLU	P10909	-0.00132933	0.00233982	0.569943	-0.00591529	0.00325662
SL007153	SL007153	PERL	LPO	P22079	-0.00117004	0.00266844	0.661045	-0.00640009	0.00406002
SL010378	SL010378	RET	RET	P07949	0.00156204	0.00383173	0.683524	-0.00594802	0.0090721
SL000320	SL000320	C5a	C5	P01031	0.00136174	0.00431221	0.752164	-0.00709004	0.00981353
SL014070	SL014070	SLIK5	SLITRK5	O94991	-0.00125157	0.00412334	0.761484	-0.00933316	0.00683003
SL000134	SL000134	Met	MET	P08581	-0.00102456	0.00347394	0.768049	-0.00783336	0.00578424
SL009089	SL009089	PGCB	BCAN	Q96GW7	0.000857097	0.00315847	0.78611	-0.00533338	0.00704757
SL000053	SL000053	tPA	PLAT	P00750	0.000691173	0.00279136	0.804435	-0.00477978	0.00616213
SL001766	SL001766	HCG	CGA CGB	P01215,P01233	-0.000806482	0.00335223	0.80988	-0.00737673	0.00576376
SL008591	SL008591	TFF1	TFF1	P04155	-0.000712039	0.00308021	0.817186	-0.00674913	0.00532505
SL010391	SL010391	WFKN2	WFIKKN2	Q8TEU8	-0.000611289	0.0027636	0.824942	-0.00602785	0.00480527
SL010471	SL010471	Testican-2	SPOCK2	Q92563	-0.000568546	0.00260631	0.827318	-0.00567681	0.00453972
SL005231	SL005231	UNC5H4	UNC5D	Q6UXZ4	0.000988971	0.00458593	0.829258	-0.00799929	0.00997723
SL008382	SL008382	CYTD	CST5	P28325	-0.000669791	0.00318387	0.833379	-0.00691006	0.00557047
SL004400	SL004400	Coagulation Factor IXab	F9	P00740	0.000580487	0.00286419	0.839393	-0.00503322	0.0061942
SL000526	SL000526	MMP-8	MMP8	P22894	0.000676506	0.00340206	0.842378	-0.0059914	0.00734441
SL005173	SL005173	IL-10 Ra	IL10RA	Q13651	-0.000545103	0.00346697	0.875066	-0.00734025	0.00625004
SL008516	SL008516	CYTT	CST2	P09228	0.000398926	0.00294134	0.892116	-0.00536599	0.00616384
SL003066	SL003066	PEDF	SERPINF1	P36955	-5.06999e-05	0.0027973	0.985539	-0.00553331	0.00543191
SL000006	SL000006	PAI-1	SERPINE1	P05121	5.03888e-05	0.0029604	0.98642	-0.0057519	0.00585268
